# Supplementary material for: IKKε and TBK1 prevent RIPK1 dependent and independent inflammation
Source: Nat Commun. 2024 Jan 2;15:130. doi: 10.1038/s41467-023-44372-y (PMC10761900; doi:10.1038/s41467-023-44372-y)
Supplement: Supplementary file 4 — Source Data [file 41467_2023_44372_MOESM4_ESM.xlsx]

## Sheet: Figure 1
Figure 1c

## Sheet: Figure 2
Figure 2a
Ikke-/- Tbk1FL/FL	0.004272	0.004204	0.004491	0.004938	0.003485	0.004252	0.003719
Ikke-/-Tbk1-/-Ripk1D138N/D138N	0.008971	0.01159	0.009551	0.00519	0.006673	0.006919	0.010429
Ikke-/-Tbk1-/-Ripk1WT/D138N	0.016964	0.017917	0.016313	0.015582	0.016625	0.016208
Ikke-/WTTbk1-/-Ripk1D138N/D138N	0.004145	0.003644	0.003905	0.006386	0.006085
Ikke-/WTTbk1-/-Ripk1WT/D138N	0.005195	0.005352	0.005901	0.005014	0.003636	0.004325	0.005506	0.0049	0.006978
IkkeK38A/K38ATbk1D135N/D135NRipk1D138N/D138N	0.005498	0.003946	0.007302	0.013155	0.008116	0.006863	0.011145	0.009138	0.00833	0.004275	0.009659	0.005311	0.008901	0.011669	0.008222	0.004615	0.005586	0.008856	0.012802	0.008362	0.007978	0.011992	0.010065	0.007481	0.004847	0.00641	0.025581
IkkeK38A/K38ATbk1D135N/D135NRipk1WT/D138N	0.015702	0.01466	0.019738	0.01672	0.014068	0.014934	0.015515	0.011856	0.003806	0.016966	0.016485	0.019939
IkkeK38A/K38ATbk1FL/FL	0.002769	0.003349	0.003114	0.003388	0.003716
IkkeK38A/WTTbk1D135N/D135NRipk1D138N/D138N	0.005145	0.005476	0.005265	0.005072	0.003636	0.003915	0.004596	0.007417	0.003316	0.00741	0.003434
IkkeK38A/WTTbk1D135N/D135NRipk1WT/D138N	0.00556667	0.00888349	0.00608899
Ripk1D138N/D138N	0.003981	0.003491	0.002816	0.003774	0.003632
Ripk1WT/D138N	0.004564	0.003603	0.003281	0.003218	0.004844	0.004249
Ripk1WT/WT	0.003944	0.00391	0.003686	0.003514	0.003212	0.003036	0.003378
Tbk1-/- Ripk1D138N/D138N	0.003226	0.004588	0.004024	0.004797	0.004267	0.00283	0.002778	0.004242
Tbk1-/- Ripk1WT/D138N	0.003288	0.003276	0.004315	0.003224	0.00367
Tbk1D135N/D135NRipk1D138N/D138N	0.003372	0.003241	0.003309	0.004835	0.005669	0.004034	0.004348	0.005411	0.004418	0.004338	0.004625	0.004065	0.003728
Tbk1D135N/D135NRipk1WT/D138N	0.003815	0.00331	0.004939	0.005276	0.005868	0.005183	0.005389	0.005159	0.006392	0.004479	0.003516	0.004104	0.006731	0.006712	0.006121	0.004554	0.003972	0.004176
Figure 2b
Granulocyte
Ikke-/- Tbk1FL/FL	0.57	0.59	1.35	1.27	1.16	0.63	0.51	1.08	1.29	1.13	0.57
Ikke-/-Tbk1-/-Ripk1D138N/D138N	4.03	4.14	5.71	7.14	3.16	3.58	5.5	11.64	3.6
Ikke-/-Tbk1-/-Ripk1WT/D138N	10.3	9.74	4.84	8.57	18.63	19.63	14.64	20.28	8.49
Ikke-/WTTbk1-/-Ripk1D138N/D138N	1.11	1.05	1.07	3.92	2.35
Ikke-/WTTbk1-/-Ripk1WT/D138N	3.29	0.57	0.59	1.35	1.27	1.16	0.63	0.51
IkkeK38A/K38ATbk1D135N/D135NRipk1D138N/D138N	10.29	13.76	6.96	7.32	2.14	2.01	3.93	16.18	12.99	13.24	3.8	3.47	2.12	2.45	1.59	1.74	1.24	5.08	7.01	8.46	21.05	5.07	5.76	4.86	8.46	9.63	6.74	9.53	0.74	0.75
IkkeK38A/K38ATbk1D135N/D135NRipk1WT/D138N	12.67	11.53	10.96	12.4	13.25	24	40.46	20.54	5.95	7.13	14.36
IkkeK38A/K38ATbk1FL/FL	0.48	0.7	0.86	0.37
IkkeK38A/WTTbk1D135N/D135NRipk1D138N/D138N	3.93	1.4	1.8	1	1.91	1.53	1.5
IkkeK38A/WTTbk1D135N/D135NRipk1WT/D138N	1.93	3.23
Ripk1D138N/D138N	0.38	0.12	0.56	3.24	0.8	0.39	1.6	2.36	0.49
Ripk1D138N/wt	1.8	0.46	1.87	0.82	0.59	1.15	0.5	0.05	0.47	1.69	0.54
Ripk1WT/WT	1.07	0.96	0.58	1.08	0.57	1.12	0.63	0.33	0.41
Tbk1-/- Ripk1D138N/D138N	0.59	0	0.37	1.07	1.16	0.72	0.83	0.96	0.21	0.76	0.19
Tbk1-/- Ripk1WT/D138N	0.68	0.87	1.05	1.46
Tbk1D135N/D135NRipk1D138N/D138N	0.05	1.89	1.81	0.84	1.89	1.19	1.69	1.45	0.88	1.02	0.4	0.45	1.29	1.63	1.46	1.07	0.66
Tbk1D135N/D135NRipk1WT/D138N	1.23	0.85	0.65	1.15	0.33	2.98	1.8	2.44	3.15	0.85	0.6	0.95	1.12	1.21	2.72	1.22	1.39	1.76	3.03	1.25	2.88	1.13	2.43	4.24
Monocyte
Ikke-/- Tbk1FL/FL	0	0.1	0.02	0	0.29	0.21	0.48	0.19	0.03	0.27	0.1
Ikke-/-Tbk1-/-Ripk1D138N/D138N	0.37	0.55	0.95	1.08	0.52	0.08	0.59	0.65
Ikke-/-Tbk1-/-Ripk1WT/D138N	2.2	1.68	0.6		2.6	1.88	2.64	0.21	0.84
Ikke-/WTTbk1-/-Ripk1D138N/D138N	0.03	0.28	0.21	0.07	0.05
Ikke-/WTTbk1-/-Ripk1WT/D138N	0.02	0	0.15	0.32	0.11	0.58	0.21	0.92
IkkeK38A/K38ATbk1D135N/D135NRipk1D138N/D138N	1.83	2.2	1.14	0.86	0.03	0.29	0.06	0.18	2	1.79	0.07	0.05	0.79	0.23	0.04	0.04	0.02	1.01	1.32	1.09	2.94	0.47	0.08	0.1	1.46	1.6	1.58	1.19	0.16	0.02
IkkeK38A/K38ATbk1D135N/D135NRipk1WT/D138N	2.42	1.83	1.81	1.64	1.81	3.35	5.86	3.4	0.69	1.35	1.92
IkkeK38A/K38ATbk1FL/FL	0.15	0.02	0.02	0.13
IkkeK38A/WTTbk1D135N/D135NRipk1D138N/D138N	0.06	0.02	0.3	0.02	0.54	0.76	0.12
IkkeK38A/WTTbk1D135N/D135NRipk1WT/D138N	0.2	0.04
Ripk1D138N/D138N	1.02	0.09	0.17	0.05	0.17	0.27	0.31	0.04	0.1
Ripk1D138N/wt	0	0.1	0.06	0.26	0.17	0	0.07	0.06	0.09	0.03	0.42	0.1
Ripk1WT/WT	0.19	0.17	0.13	0.3	0.32	0.16	0.39	0.28	0.18
Tbk1D135N/D135NRipk1D138N/D138N	0.01	0.45	0.03	0.2	0.03	0.33	0.31	0.33	0.61	0.15	0.05	0.12	0.19	0.2	0.1	0.14	0.16
Tbk1D135N/D135NRipk1WT/D138N	0.34	0.21	0.19	0.14	0.2	0.17	0.03	0.04	0.06	0.14	0.07	0.36	0.26	0.32	0.05	0.02	0.26	0.29	0.05	0.18	0.08	0.02	0.04	0.06
Tbk1-/- Ripk1D138N/D138N	0.13	0	0.02	0.25	0.32	0.07	0.06	0.22	0.01	0.17	0.04
Tbk1-/- Ripk1WT/D138N	0.18	0.54	0.02	0.32
Lymphocyte
Ikke-/- Tbk1FL/FL	1.72	1.73	1.14	2.24	2.07	2.71	4.34	3.17	3.45	3.73	1.78
Ikke-/-Tbk1-/-Ripk1D138N/D138N	1.27	1.42	4.19	2.4	2.33	7.81	2.27	3.91	3.09
Ikke-/-Tbk1-/-Ripk1WT/D138N	4.55	5.73	1.55	2.71	8.89	6.79	4.18	5.94	2.13
Ikke-/WTTbk1-/-Ripk1D138N/D138N	4.23	2.2	2.65	8.49	6.72
Ikke-/WTTbk1-/-Ripk1WT/D138N	1.62	3.65	2.33	5.42	9.85	9.37	4.18
IkkeK38A/K38ATbk1D135N/D135NRipk1D138N/D138N	4.99	6.36	2.96	0.54	1.62	2.03	4.57	8.66	6.03	7.32	5.47	3.8	4.64	1.71	6.44	3.2	2.61
IkkeK38A/K38ATbk1D135N/D135NRipk1WT/D138N	5.88	2.57	4.63	2.59	4.86	6.41	2.36	4.83
IkkeK38A/K38ATbk1FL/FL	3.38	2.5	2.24	3.24
IkkeK38A/WTTbk1D135N/D135NRipk1D138N/D138N	6.76	2.86	5.04	2.74	2.5	6.4	3.21
IkkeK38A/WTTbk1D135N/D135NRipk1WT/D138N	3.22	2.01
Ripk1D138N/D138N	6.59	3.26	3.58	4.23	2.68	3.15	4.52	4.5	2.71
Ripk1D138N/wt	8.7	2.57	7.28	6.06	3.57	1.81	2.24	1.46	2.81	3.29	3.6
Ripk1WT/WT	2.93	2.37	2.32	5.5	3.48	4.44	4.6	2.79	2.96
Tbk1D135N/D135NRipk1D138N/D138N	0.4	3.19	3.35	3.41	4.23	4.67	3.47	2.55	3.25	2.92	1.42	1.51	3.46	3.84	4.28	1.56	2.78
Tbk1D135N/D135NRipk1WT/D138N	3.7	2.94	1.93	3.32	1.97	6.38	4.81	2.08	7.5	3.14	2.14	4.2	2.61	3.05	4.67	2.15	3.05	3.37	4.26	3.47	2.65	1.76	1.68	3.14
Tbk1-/- Ripk1D138N/D138N	2.01	0	1.66	2.96	3.66	2.53	2.73	3.53	1.33	3.53	0.68
Tbk1-/- Ripk1WT/D138N	3.34	3.61	2.77	5.76
WBC
Ikke-/- Tbk1FL/FL	2.29	2.42	2.51	3.51	3.51	3.55	5.34	4.43	4.76	5.12	2.45
Ikke-/-Tbk1-/-Ripk1D138N/D138N	5.67	6.11	10.85	10.62	6.01	11.48	8.36	17.45	7.34
Ikke-/-Tbk1-/-Ripk1WT/D138N	17.05	17.15	6.98	11.38	30.12	28.3	21.45	26.43	11.46
Ikke-/WTTbk1-/-Ripk1D138N/D138N	5.37	3.53	3.92	12.49	9.12
Ikke-/WTTbk1-/-Ripk1WT/D138N	2.43	5.68	3.46	6.68	18.09	13.36	5.68
IkkeK38A/K38ATbk1D135N/D135NRipk1D138N/D138N	17.11	22.32	11.06	8.71	3.79	4.33	8.56	25.03	21.02	22.35	9.34	7.31	7.56	4.4	8.07	4.98	3.87
IkkeK38A/K38ATbk1D135N/D135NRipk1WT/D138N	20.97	15.94	17.39	16.62	19.92	33.76	48.68	28.78
IkkeK38A/K38ATbk1FL/FL	4.01	3.22	3.12	3.74
IkkeK38A/WTTbk1D135N/D135NRipk1D138N/D138N	10.76	4.28	7.14	3.76	4.95	8.69	4.84
IkkeK38A/WTTbk1D135N/D135NRipk1WT/D138N	5.35	5.29
Ripk1D138N/D138N	8	3.47	4.31	7.52	3.65	3.81	6.43	6.9	3.3
Ripk1D138N/wt	11.43	3.12	9.21	7.15	4.33	2.96	2.81	1.56	3.37	5.01	4.57
Ripk1WT/WT	4.2	3.5	3.03	6.88	4.37	5.72	5.62	3.4	3.55
Tbk1D135N/D135NRipk1D138N/D138N	0.46	5.53	5.2	4.46	6.16	6.18	5.46	4.33	4.74	4.09	1.87	2.08	4.95	5.67	5.84	2.77	3.6
Tbk1D135N/D135NRipk1WT/D138N	5.27	4	2.77	4.62	2.51	9.53	6.64	4.56	10.72	4.13	2.81	5.5	3.99	4.58	7.44	3.39	4.7	5.42	7.34	4.9	5.61	2.92	4.14	7.43
Tbk1-/- Ripk1D138N/D138N	2.72	0	2.05	4.27	5.13	3.32	3.62	4.71	1.55	4.47	0.91
Tbk1-/- Ripk1WT/D138N	4.2	5.02	3.84	7.55
Figure 2c
CD11b+ CD115+
Ikke-/-Tbk1-/-Ripk1D138N/D138N	10.9473	6.80839	3.86414	8.60861
Ikke-/-Tbk1-/-Ripk1WT/D138N	8.79423	18.2027	13.1533	11.6499	10.0218	22.4655	30.2199	24.6256	16.6285	25.7945
Ikke-/WTTbk1-/-Ripk1D138N/D138N	7.69671	5.35344	4.57712	5.49493	6.79435
Ikke-/WTTbk1-/-Ripk1WT/D138N	6.65012	7.51556	5.67355	6.51318	6.86152	6.07504	6.83143	5.96779
IkkeK38A/K38ATbk1D135N/D135NRipk1WT/D138N	16.1395	10.1484	9.19525	13.1191	18.8547	22.3313
IkkeK38A/K38ATbk1D135N/D135NRipk1D138N/D138N	9.16637	22.5911	2.9656	13.5966	8.4877	8.85159	7.23063	7.18123	10.6808	6.87504
IkkeK38A/WTTbk1D135N/D135NRipk1D138N/D138N	7.09033	6.04108	5.68059	6.19573	5.49688
IkkeK38A/WTTbk1D135N/D135NRipk1WT/D138N	6.20869	3.98633	1.75311
Ripk1D138N/D138N	3.79948	3.79139	4.55392	4.07998	3.44613	2.62775
Ripk1D138N/wt	4.38641	4.70807	3.84814	5.49588	3.66673	4.31125
Ripk1WT/WT	4.54734	5.2949	5.9932	4.11302	4.33669	3.77426	3.46384	3.83695
Tbk1D135N/D135NRipk1D138N/D138N	5.1622	4.53653	5.39469	4.41033	4.36106	4.80487	4.35244	4.75559	3.7097	6.11996	5.20004	8.76144
Tbk1D135N/D135NRipk1WT/D138N	3.43416	3.55286	2.67724	3.30066	3.64669	4.36304	4.92656	3.88162	4.22197	4.46808	4.85223	4.33321	3.81446	5.43149	5.58139	6.99018	5.45599
Tbk1-/- Ripk1D138N/D138N	5.64269	5.60765	3.94718	5.54419	5.63486	4.40402	3.63	3.95331
Tbk1-/- Ripk1WT/D138N	7.89997	5.56424	4.10646	4.34312	4.58466
CD11b+ Ly6G+
Ikke-/-Tbk1-/-Ripk1D138N/D138N	25.5606	26.9877	25.9631	35.0673
Ikke-/-Tbk1-/-Ripk1WT/D138N	18.8107	26.0933	41.3951	31.9191	37.8838	31.4634	31.6745	35.2744	35.0685	36.4584
Ikke-/WTTbk1-/-Ripk1D138N/D138N	24.295	29.7664	30.4105	30.3766	28.822
Ikke-/WTTbk1-/-Ripk1WT/D138N	34.6383	28.4053	30.4894	26.422	36.5811	24.6713	29.0791	26.1421
IkkeK38A/K38ATbk1D135N/D135NRipk1D138N/D138N	18.9706	18.0702	23.8716	33.3214	43.1133	23.1179	18.4182	21.7822	31.439	40.8952
IkkeK38A/K38ATbk1D135N/D135NRipk1WT/D138N	38.5045	33.9769	20.4877	29.5248	21.5603	55.8091
IkkeK38A/WTTbk1D135N/D135NRipk1D138N/D138N	32.0264	38.9937	21.3367	30.0448	29.2685
IkkeK38A/WTTbk1D135N/D135NRipk1WT/D138N	41.5263	15.6461	36.7142
Ripk1D138N/D138N	29.7973	31.213	27.6645	26.0352	18.9426	17.254
Ripk1D138N/wt	29.8797	27.832	24.2643	32.6356	27.911	27.4903
Ripk1WT/WT	27.8527	31.944	28.8494	22.9779	25.5956	18.8784	16.9486	18.897
Tbk1D135N/D135NRipk1D138N/D138N	36.0306	36.2733	41.7714	28.8423	24.013	32.1189	26.6175	31.0117	21.2917	24.3878	28.7923	32.8501
Tbk1D135N/D135NRipk1WT/D138N	35.0258	34.6872	29.9699	30.6986	30.5765	23.7813	24.9435	26.6119	27.3799	24.3248	23.8032	24.7038	23.9567	29.844	31.2423	35.7227	27.4102
Tbk1-/- Ripk1D138N/D138N	34.8858	30.0416	24.4931	31.9054	36.9068	31.3513	26.1435	26.5079
Tbk1-/- Ripk1WT/D138N	48.1799	32.9015	25.6218	28.6736	26.9741
Figure 2d
CD11b+ Ly6G+ count
Ikke-/- Tbk1FL/FL	0.148872	0.480775	0.405475	0.284629	0.413589	0.457322	0.504643
Ikke-/-Tbk1-/-Ripk1D138N/D138N	0.215768	0.435442	0.430188	0.606915	0.239011	0.211986	0.269181	0.564617
Ikke-/-Tbk1-/-Ripk1WT/D138N	1.39025	0.46367	1.26293	0.868208	0.41748	0.51036	1.48417	3.12003	4.10705	0.678468	0.424712	0.575796	0.403694
Ikke-/WTTbk1-/-Ripk1D138N/D138N	0.194584	0.340057	0.241303	0.264478	0.199921
Ikke-/WTTbk1-/-Ripk1WT/D138N	0.291164	1.05826	0.156113	0.370555	0.225596	0.236748	0.226394	0.502038	0.274008
IkkeK38A/K38ATbk1D135N/D135NRipk1D138N/D138N	1.01408	0.810762	0.348316	1.14824	0.806694	0.684237	1.55135	1.08664	1.08483	0.762647	0.16193	0.441112	0.595873	0.866419	0.789302	0.770999	0.209469	0.636176	0.745182	0.410916	0.687552	1.4855	0.602897	0.911921	0.259883	0.386135	0.572248	0.694491
IkkeK38A/K38ATbk1D135N/D135NRipk1WT/D138N	0.713481	0.250814	1.02143	0.232939	1.70624	0.956109	0.216824	1.09627	1.90298	0.998797	1.38607
IkkeK38A/K38ATbk1FL/FL	0.325208	0.341406	0.376147	0.194572	0.236583
IkkeK38A/WTTbk1D135N/D135NRipk1D138N/D138N	0.367279	0.129086	0.410053	0.475219	0.342725	0.223527	0.906566
IkkeK38A/WTTbk1D135N/D135NRipk1WT/D138N	0.894594	0.310062	0.914315
Ripk1D138N/D138N	0.149968	0.654811	0.890003	0.114341	0.196069	0.116784	0.604903
Ripk1D138N/wt	0.144406	0.198837	0.235041	0.691942	0.147252	0.063332	0.627148	0.247969	0.24194
Ripk1WT/WT	0.323575	0.455041	0.109595	0.136049	0.372939	0.130617	0.084554
Tbk1D135N/D135NRipk1D138N/D138N	0.589055	0.553979	0.512621	0.633398	0.678174	0.149934	0.553685	0.197358	0.552645	0.342972	0.203243	0.683366	0.346761	0.152269	0.205791	0.344085
Tbk1D135N/D135NRipk1WT/D138N	0.656287	0.541871	0.623302	0.511409	0.258265	0.35904	0.261035	0.469888	0.368382	0.164074	0.182387	0.335252	0.573695	0.383945	0.374718	0.251612	0.274939	0.49495	0.266138	0.297123	0.345976
Tbk1-/- Ripk1D138N/D138N	0.227343	0.324449	0.130272	0.760217	0.372263	0.216295	0.448779	0.310889
Tbk1-/- Ripk1WT/D138N	0.128348	0.178077	0.379258	0.454485	0.409671
CD11b+ Ly6G+ percentage
Ikke-/- Tbk1FL/FL	2.24078	3.60415	2.5096	2.2557	2.92566	2.53063	2.59153
Ikke-/-Tbk1-/-Ripk1D138N/D138N	3.32801	3.39233	4.18833	3.25177	1.62083	1.38595	2.37987	3.83495
Ikke-/-Tbk1-/-Ripk1WT/D138N	3.20345	4.08456	8.02035	7.77349	3.20413	6.30588	12.232	17.912	11.9491	6.6031	6.65302	5.97309	2.8975
Ikke-/WTTbk1-/-Ripk1D138N/D138N	2.08244	2.2708	1.93235	1.73529	1.64921
Ikke-/WTTbk1-/-Ripk1WT/D138N	2.19804	6.60765	1.89437	2.61714	1.13329	2.58044	1.40386	3.20867	1.77054
IkkeK38A/K38ATbk1D135N/D135NRipk1D138N/D138N	4.16248	3.84918	3.14704	4.31274	2.8627	1.92814	8.55214	6.39029	4.22034	3.80546	1.82897	2.29695	1.72646	4.56213	3.3973	1.62684	5.46443	4.4539	4.89146	2.24596	3.29297	4.36129	3.3321	4.44232	2.61652	3.25914	2.98926	4.64001
IkkeK38A/K38ATbk1D135N/D135NRipk1WT/D138N	10.3288	3.35311	7.62027	7.34003	12.7228	11.4136	2.61283	5.20162	3.45392	6.70426	6.66983	6.21675
IkkeK38A/K38ATbk1FL/FL	2.45859	3.11901	3.32079	2.52514	1.76214
IkkeK38A/WTTbk1D135N/D135NRipk1D138N/D138N	3.49583	2.81257	2.53154	5.02645	3.74139	2.34814	5.1104
IkkeK38A/WTTbk1D135N/D135NRipk1WT/D138N	3.74932	1.20498	4.09011
Ripk1D138N/D138N	0.507786	4.27594	3.98748	1.33513	1.96117	0.80613	2.31297
Ripk1D138N/wt	2.2517	2.103	1.46375	3.96079	0.744875	0.397242	3.16738	0.721173	4.31255
Ripk1WT/WT	4.52061	3.30528	1.83713	2.01218	2.46718	0.606881	0.750037
Tbk1D135N/D135NRipk1D138N/D138N	3.12652	3.34611	3.1448	3.45534	3.15688	1.33165	2.86038	1.90978	5.15782	3.47523	2.86856	5.29003	3.17724	1.13615	1.74065	2.47123
Tbk1D135N/D135NRipk1WT/D138N	2.88813	3.34922	3.05318	3.03647	1.85154	1.61512	1.96452	3.2937	2.34298	1.54905	1.84418	2.86429	2.59421	2.42343	2.31663	1.94162	2.07039	2.667	2.03439	1.52953	1.84196
Tbk1-/- Ripk1D138N/D138N	1.9851	1.49427	0.990705	4.05785	2.85758	1.84808	1.91364	2.40539
Tbk1-/- Ripk1WT/D138N	1.18169	1.41816	1.86211	2.63147	2.63937
Figure 2e
Ikke-/- Tbk1FL/FL	4.92793	4.13925	3.14485	4.21328	5.09399	4.74802	3.71085
Ikke-/-Tbk1-/-Ripk1D138N/D138N	67.5603	117.932	81.5111	84.0909	109.393	41.0287	78.8387	92.9641	4.44588	127.401
Ikke-/-Tbk1-/-Ripk1WT/D138N	116.122	108.871	138.123	29.7985	79.1153	102.116	119.149	65.3706	32.1693	34.1975	54.7847	42.1921	46.3077	66.1465	58.2275	82.1533
Ikke-/WTTbk1-/-Ripk1D138N/D138N	15.4656	15.2808	20.7279	8.99891	7.42254
Ikke-/WTTbk1-/-Ripk1WT/D138N	28.1052	24.636	16.1763	10.9417	6.34136	11.2399	7.1197	5.05474	10.1998
IkkeK38A/K38ATbk1D135N/D135NRipk1D138N/D138N	51.4768	122.465	191.946	63.5955	145.639	140.338	58.4395	12.6808	10.9842	6.68317	85.1264	60.0903	144.744	140.709	10.6877	88.1533	66.2813	83.2624	90.6736	80.1457	110.018	20.3362	128.759	78.4217	202.666	100	40.2891	6.12438	195.214	6.22097
IkkeK38A/K38ATbk1D135N/D135NRipk1WT/D138N	117.882	37.0935	77.1532	78.9565	126.523	48.0379	56.6434	67.2642	99.9318	141.911	86.8142
IkkeK38A/K38ATbk1FL/FL	2.758	4.26998	2.58477	2.52872	3.22606
IkkeK38A/WTTbk1D135N/D135NRipk1D138N/D138N	14.5981	38.1637	15.1084	7.57343	8.41324	11.08	9.37557
IkkeK38A/WTTbk1D135N/D135NRipk1WT/D138N	15.8777	41.0336	22.2333
Ripk1D138N/D138N	2.66517	1.85906	3.1637	2.8713	3.30486	2.65034	3.2283
Ripk1D138N/wt	1.54809	2.79599	2.48527	2.79092	3.91486	3.35971	3.44939	2.74596
Ripk1WT/WT	3.37478	3.33643	3.96813	2.58805	3.67418	2.35974	2.16642
Tbk1D135N/D135NRipk1D138N/D138N	4.73287	3.84664	8.71738	5.86326	5.81326	10.4044	10.1031	11.8464	10.5404	5.98463	3.37	3.32556	3.6036	13.4099	6.38519	12.2777
Tbk1D135N/D135NRipk1WT/D138N	9.70682	7.89718	11.2106	17.8451	9.60041	1.85234	13.3221	8.83273	6.60538	12.0399	10.426	8.39254	9.31559	7.80956	7.68378	6.99485	11.5144	12.429	21.4554	4.86815	10.8859	14.7998	10.213	12.8783
Tbk1-/- Ripk1D138N/D138N	6.34501	5.54848	6.55106	4.8753	5.14408	6.94727	5.41749	6.11243
Tbk1-/- Ripk1WT/D138N	8.94982	7.51156	6.74754	4.94458	4.14519	5.17728

## Sheet: Figure 3
Figure 3b
IkkeK38A/K38ATbk1FL/D135NCX3CR1Cre/WTRipk1D138N/D138N	0.002878	0.004358	0.00546	0.004541	0.005026	0.005514	0.005071	0.004756	0.005107	0.00553	0.003977
IkkeK38A/K38ATbk1FL/D135NCX3CR1Cre/WTRipk1WT/D138N	0.008357	0.010472	0.010048	0.008002	0.003134	0.003018	0.005412
IkkeK38A/K38ATbk1FL/D135NCX3CR1Cre/WTRipk1WT/WT	0.01413	0.013923	0.01984	0.017086	0.004633	0.013005	0.015364
IkkeK38A/K38ATbk1FL/D135NCX3CR1WT/WTRipk1D138N/D138N	0.01246	0.004355	0.005011	0.003248	0.004198	0.003455	0.004762	0.006477
IkkeK38A/K38ATbk1FL/D135NCX3CR1WT/WTRipk1WT/D138N	0.005086	0.006133	0.037493	0.004639	0.003585
IkkeK38A/K38ATbk1FL/D135NCX3CR1WT/WTRipk1WT/WT	0.003527	0.004161	0.00653	0.00565	0.005135
Ripk1D138N/D138N	0.003981	0.003491	0.002816	0.003774	0.003632
Ripk1WT/D138N	0.004564	0.003603	0.003281	0.003218	0.004844	0.004249
Ripk1WT/WT	0.003944	0.00391	0.003686	0.003514	0.003212	0.003036	0.003378
Tbk1FL/D135NCX3CR1Cre/WTRipk1D138N/D138N	0.005186	0.003055	0.00411	0.004969	0.004067	0.004305
Tbk1FL/D135NCX3CR1Cre/WTRipk1WT/D138N	0.002784	0.004458	0.004978	0.004485	0.004469	0.004804	0.003325	0.004696	0.003739
Tbk1FL/D135NCX3CR1Cre/WTRipk1WT/WT	0.004661	0.004734	0.004653	0.003473	0.003697	0.005291	0.005224	0.0041	0.004107	0.004104	0.00313	0.003479	0.004033	0.00488
Tbk1FL/D135NCX3CR1WT/WTRipk1D138N/D138N	0.003348	0.004038	0.003648	0.005096	0.002894	0.003696	0.002513
Tbk1FL/D135NCX3CR1WT/WTRipk1WT/D138N	0.003775	0.004582	0.004596	0
Tbk1FL/D135NCX3CR1WT/WTRipk1WT/WT	0.005317	0.004813	0.002854	0.003361	0.003539
Figure 3d
Granulocyte
IkkeK38A/K38ATbk1FL/D135NCX3CR1Cre/WTRipk1D138N/D138N	1.77	1.28	5.44	7.51	4.72	5.92	0.89	1.13	1.4	1.55	1.98	2.31	1.77	1.75	5.12	1.46	2.39	2.79	6.01	2.86	4.8	0.81	137	105	9	9.07
IkkeK38A/K38ATbk1FL/D135NCX3CR1Cre/WTRipk1WT/D138N	1.6	4.57	7.99	1.58	5.97	4.45	7.12	4.72	12.87	0.46	1.11
IkkeK38A/K38ATbk1FL/D135NCX3CR1Cre/WTRipk1WT/WT	10.89	7.72	11.67	3.39	3.94	8.16	1.51	0.97	2.24	2.88
IkkeK38A/K38ATbk1FL/D135NCX3CR1WT/WTRipk1D138N/D138N	0.37	0.53	0.73	0.53	1.53	1.02	1.56	1.2	0.97	10.69	1	1.87	2.16	0.88	2.51
IkkeK38A/K38ATbk1FL/D135NCX3CR1WT/WTRipk1WT/D138N	0.48	1.59	1.97	1.41	0.56	0.32	0.93
IkkeK38A/K38ATbk1FL/D135NCX3CR1WT/WTRipk1WT/WT	0.97	0.49	1.02	1.3	0.67
Ripk1D138N/D138N	0.38	0.12	0.56	3.24	0.8	0.39	1.6	2.36	0.49
Ripk1WT/D138N	1.8	0.46	1.87	0.82	0.59	1.15	0.5	0.05	0.47	1.69	0.54
Ripk1WT/WT	1.07	0.96	0.58	1.08	0.57	1.12	0.63	0.33	0.41
Tbk1FL/D135NCX3CR1Cre/WTRipk1D138N/D138N	0.46	3.69	2.35	0.51	1.03
Tbk1FL/D135NCX3CR1Cre/WTRipk1WT/D138N	0.79	0.57	0.36	2.3	1.45	0.32	1.69	0.42	0.67
Tbk1FL/D135NCX3CR1Cre/WTRipk1WT/WT	0.74	1.56	0.89	1.33	0.41	0.2	1.57	0.85	2.2	1.97	2.45	2.04	0.36	1.12
Tbk1FL/D135NCX3CR1WT/WTRipk1D138N/D138N	0.41	1.54	0.56
Tbk1FL/D135NCX3CR1WT/WTRipk1WT/D138N	0.88	0.69	0.45	0.31																									0.88	0.88
Tbk1FL/D135NCX3CR1WT/WTRipk1WT/WT	0.16	0.59	0.41	3.09	1.56
Monocyte
IkkeK38A/K38ATbk1FL/D135NCX3CR1Cre/WTRipk1D138N/D138N	0.2	0.13	0.66	1.14	0.62	0.08	0.03	0.03	0.46	0.19	0.16	0	0.19	0.26	0.47	0.11	0.22	0.16	0.78	0.46	0.5	0.17	6	1	9	1.11
IkkeK38A/K38ATbk1FL/D135NCX3CR1Cre/WTRipk1WT/D138N	0.46	0.52	1.63	0.12	0.57	0.81	0.79	1.22	1.99	0.19	0.23
IkkeK38A/K38ATbk1FL/D135NCX3CR1Cre/WTRipk1WT/WT	1.42	0.98	1.8	1.37	0.72	1.26	1.07	0.68	0.26	0.31
IkkeK38A/K38ATbk1FL/D135NCX3CR1WT/WTRipk1D138N/D138N	0.07	0.38	0.17	0.21	0.4	0.59	0.02	0.29	0.03	2.25	0.19	0.32	0	0.13	0.04
IkkeK38A/K38ATbk1FL/D135NCX3CR1WT/WTRipk1WT/D138N	0.11	0	0.03	0.03	0.05	0.12	0.09
IkkeK38A/K38ATbk1FL/D135NCX3CR1WT/WTRipk1WT/WT	0.26	0.4	0.1	0.21	0.02
Ripk1D138N/D138N	1.02	0.09	0.17	0.05	0.17	0.27	0.31	0.04	0.1
Ripk1WT/D138N	0.1	0.06	0.26	0.17	0	0.07	0.06	0.09	0.03	0.42	0.1
Ripk1WT/WT	0.19	0.17	0.13	0.3	0.32	0.16	0.39	0.28	0.18
Tbk1FL/D135NCX3CR1Cre/WTRipk1D138N/D138N	0.11	0.67	0.06	0.4	0.17	0.08
Tbk1FL/D135NCX3CR1Cre/WTRipk1WT/D138N	0.09	0.16	0.17	0.05	0.48	0.2	0.03	0.06	0.18
Tbk1FL/D135NCX3CR1Cre/WTRipk1WT/WT	0.33	0.24	0.03	0.03	0.22	0.05	0.03	0.02	0.04	0.03	0.29	0.7	0.46	0.12
Tbk1FL/D135NCX3CR1WT/WTRipk1D138N/D138N	0.63	0.03	0.13
Tbk1FL/D135NCX3CR1WT/WTRipk1WT/D138N	0.02	0.28	0.03	0.09
Tbk1FL/D135NCX3CR1WT/WTRipk1WT/WT	0.06	0.17	0.1	0.05	0.9
Lymphocytes
IkkeK38A/K38ATbk1FL/D135NCX3CR1Cre/WTRipk1D138N/D138N	3.32	3.05	1.28	4.08	4.42	3.49	3.04	3.63	2.01	1.51	1.54	4.54	3.62	3.23	2.96	5.26	1.65	2.7	3.79	1.77	4.98	2.97	31	291	361	4.01
IkkeK38A/K38ATbk1FL/D135NCX3CR1Cre/WTRipk1WT/D138N	1.85	2.16	9.55	5.32	2.36	2.58	3.68	3.19	4.9	1.08	1.05
IkkeK38A/K38ATbk1FL/D135NCX3CR1Cre/WTRipk1WT/WT	5.1	4.06	5.36	9.14	1.47	4.2	5.72	3.29	2.74	1.53
IkkeK38A/K38ATbk1FL/D135NCX3CR1WT/WTRipk1D138N/D138N	2.85	3.24	2.94	3.92	3.99	5.67	1.58	6.54	2.14	3.55	3.01	3.78	4.39	2.11	3.77
IkkeK38A/K38ATbk1FL/D135NCX3CR1WT/WTRipk1WT/D138N	3.06	4.05	3.82	2.71	2.3	2.4	2.82
IkkeK38A/K38ATbk1FL/D135NCX3CR1WT/WTRipk1WT/WT	3.79	4.03	4.49	3.36	3.61
Ripk1D138N/D138N	6.59	3.26	3.58	4.23	2.68	3.15	4.52	4.5	2.71
Ripk1WT/D138N	8.7	2.57	7.28	6.06	3.57	1.81	2.24	1.46	2.81	3.29	3.6
Ripk1WT/WT	2.93	2.37	2.32	5.5	3.48	4.44	4.6	2.79	2.96
Tbk1FL/D135NCX3CR1Cre/WTRipk1D138N/D138N	2.88	2.27	5.63	3.9	3.23	2.04
Tbk1FL/D135NCX3CR1Cre/WTRipk1WT/D138N	3.12	3.19	2.13	7.3	4.37	2.78	4.3	2.08	3.05
Tbk1FL/D135NCX3CR1Cre/WTRipk1WT/WT	3.55	2.87	2.02	3.4	1.95	1.47	4.48	2.62	3.05	1.53	1.87	4.42	3.08	2.76
Tbk1FL/D135NCX3CR1WT/WTRipk1D138N/D138N	4.69	2.44	2.03
Tbk1FL/D135NCX3CR1WT/WTRipk1WT/D138N	3.18	1.7	2.06	1.14
Tbk1FL/D135NCX3CR1WT/WTRipk1WT/WT	1.18	2.56	1.79	3.83	4.07
WBC
IkkeK38A/K38ATbk1FL/D135NCX3CR1Cre/WTRipk1D138N/D138N	5.29	4.46	7.38	12.73	9.76	9.49	3.96	4.79	3.88	3.25	3.67	6.85	5.58	5.23	8.55	6.83	4.26	5.65	10.58	5.09	10.28	3.95	508	398	459	14.19				14.19
IkkeK38A/K38ATbk1FL/D135NCX3CR1Cre/WTRipk1WT/D138N	3.92	7.25	19.17	7.02	8.9	7.84	11.6	9.13	19.76	1.73	2.38
IkkeK38A/K38ATbk1FL/D135NCX3CR1Cre/WTRipk1WT/WT	17.41	12.76	18.83	13.9	6.13	13.62	8.3	4.93	5.24	4.71
IkkeK38A/K38ATbk1FL/D135NCX3CR1WT/WTRipk1D138N/D138N	3.28	4.15	3.83	4.67	5.92	7.28	3.16	8.03	3.14	16.5	4.2	5.97	6.54	3.12	6.32
IkkeK38A/K38ATbk1FL/D135NCX3CR1WT/WTRipk1WT/D138N	3.65	5.64	5.83	4.15	2.91	2.84	3.83
IkkeK38A/K38ATbk1FL/D135NCX3CR1WT/WTRipk1WT/WT	5.02	4.93	5.61	4.88	4.31
Ripk1D138N/D138N	8	3.47	4.31	7.52	3.65	3.81	6.43	6.9	3.3
Ripk1WT/D138N	11.43	3.12	9.21	7.15	4.33	2.96	2.81	1.56	3.37	5.01	4.57
Ripk1WT/WT	4.2	3.5	3.03	6.88	4.37	5.72	5.62	3.4	3.55
Tbk1FL/D135NCX3CR1Cre/WTRipk1D138N/D138N	3.45	9.4	9.38	6.65	3.91	3.15
Tbk1FL/D135NCX3CR1Cre/WTRipk1WT/D138N	4	3.92	2.66	9.66	6.31	3.3	6.02	2.56	3.91
Tbk1FL/D135NCX3CR1Cre/WTRipk1WT/WT	4.62	4.67	2.94	4.76	2.58	1.72	6.09	3.49	5.3	3.53	4.61	7.16	3.91	4
Tbk1FL/D135NCX3CR1WT/WTRipk1D138N/D138N	5.73	4	2.72
Tbk1FL/D135NCX3CR1WT/WTRipk1WT/D138N	4.08	2.67	2.54	1.55
Tbk1FL/D135NCX3CR1WT/WTRipk1WT/WT	1.4	3.32	2.29	6.97	6.53
Figure 3e
CD11b+ Ly6G+ percentage
IkkeK38A/K38ATbk1FL/D135NCX3CR1Cre/WTRipk1D138N/D138N	2.21692	5.0509	3.4358	2.29563	3.93936	2.27945	5.46047	5.61373	7.85694
IkkeK38A/K38ATbk1FL/D135NCX3CR1Cre/WTRipk1WT/D138N	3.61612	2.58428	10.1278	10.1985	8.6116	5.14134	7.16785	4.88965
IkkeK38A/K38ATbk1FL/D135NCX3CR1Cre/WTRipk1WT/WT	9.60351	12.0057	9.79148	7.45433	11.0829
IkkeK38A/K38ATbk1FL/D135NCX3CR1WT/WTRipk1D138N/D138N	2.59476	2.25465	2.27863	1.88402	4.44356	1.86109	4.08398	1.12457	1.36139	1.99579	0.603887	1.28351	0.273673	0.68658	1.73697
IkkeK38A/K38ATbk1FL/D135NCX3CR1WT/WTRipk1WT/D138N	2.9001	2.0877	0.73848	0.800867	2.14041
IkkeK38A/K38ATbk1FL/D135NCX3CR1WT/WTRipk1WT/WT	0.694444	3.65344	2.54609	2.11155	1.89699	1.77049
Ripk1D138N/D138N	0.507786	4.27594	3.98748	1.33513	1.96117	0.80613	2.31297
Ripk1WT/D138N	2.2517	2.103	1.46375	3.96079	0.744875	0.397242	3.16738	0.721173	4.31255
Ripk1WT/WT	4.52061	3.30528	1.83713	2.01218	2.46718	0.606881	0.750037
Tbk1FL/D135NCX3CR1Cre/WTRipk1D138N/D138N	0.981628	1.70293	3.96557	7.22399	2.90505	3.4184	4.12592
Tbk1FL/D135NCX3CR1Cre/WTRipk1WT/D138N	2.31501	2.00462	1.12648	2.14073	2.45333	2.20889	1.53433	3.28932	3.10449	2.29885
Tbk1FL/D135NCX3CR1Cre/WTRipk1WT/WT	2.64745	2.46642	2.7256	3.61065	2.49803	2.8565	7.00977	3.13776	2.95534	2.22618	1.94407	3.32099	2.2168	2.69124
Tbk1FL/D135NCX3CR1WT/WTRipk1D138N/D138N	1.96483	2.1339	1.29513	1.63205	2.92964	1.74352	3.65964
Tbk1FL/D135NCX3CR1WT/WTRipk1WT/D138N	1.15545	1.40488	2.94637
Tbk1FL/D135NCX3CR1WT/WTRipk1WT/WT	3.19866	1.83674	2.65706	2.91822
CD11b+ Ly6G+ count
Tbk1FL/D135NCX3CR1Cre/WTRipk1D138N/D138N	0.81156	1.47963	2.70644	2.34164	1.16342	1.74277	5.89561
Tbk1FL/D135NCX3CR1Cre/WTRipk1WT/D138N	1.11803	3.14887	1.24898	2.34257	3.1124	2.03669	0.992895	1.28208	2.19984	0.003725
Tbk1FL/D135NCX3CR1Cre/WTRipk1WT/WT	2.3959	2.45308	2.90004	3.52202	1.90775	2.60304	5.64475	2.11221	0.94787	1.4983	1.16895	1.55971	1.38595	1.01374
Tbk1FL/D135NCX3CR1WT/WTRipk1D138N/D138N	0.70956	1.55944	1.01252	1.73671	2.29876	1.52838	2.414
Tbk1FL/D135NCX3CR1WT/WTRipk1WT/D138N	0.93823	1.34922	1.38864
Tbk1FL/D135NCX3CR1WT/WTRipk1WT/WT	2.13334	1.56917	1.53002	1.51887
IkkeK38A/K38ATbk1FL/D135NCX3CR1Cre/WTRipk1D138N/D138N	1.2028	1.21563	1.82768	0.96352	2.32057	2.02872	2.90078	2.06017	3.48256
IkkeK38A/K38ATbk1FL/D135NCX3CR1Cre/WTRipk1WT/D138N	1.584	3.32999	9.7919	9.91334	5.44833	6.09265	5.54373	4.95256
IkkeK38A/K38ATbk1FL/D135NCX3CR1Cre/WTRipk1WT/WT	7.52457	13.344	10.9784	8.09449	13.0371
IkkeK38A/K38ATbk1FL/D135NCX3CR1WT/WTRipk1D138N/D138N	0.36502	0.475665	1.79943	0.891875	2.18115	0.369105	2.13694	0.61744	1.78063	2.37844	0.81847	1.83624	0.266835	1.28401	2.54084
IkkeK38A/K38ATbk1FL/D135NCX3CR1WT/WTRipk1WT/D138N	1.47555	0.53084	0.89566	0.90526	2.1888
IkkeK38A/K38ATbk1FL/D135NCX3CR1WT/WTRipk1WT/WT	0.000965	1.55864	0.64089	0.399385	1.6282	1.51722
Ripk1D138N/D138N	0.74984	3.27406	4.45001	0.571705	0.980345	0.58392	3.02452
Ripk1WT/D138N	0.72203	0.994185	1.17521	3.45971	0.73626	0.31666	3.13574	1.23984	1.2097
Ripk1WT/WT	1.61787	2.2752	0.547975	0.680245	1.8647	0.653085	0.42277
Figure 3f
CD3+ CD4+ percentage
IkkeK38A/K38ATbk1FL/D135NCX3CR1Cre/WTRipk1D138N/D138N	19.4985	21.5369	20.4871	16.7251	16.0524	21.7345	10.1165
IkkeK38A/K38ATbk1FL/D135NCX3CR1Cre/WTRipk1WT/D138N	5.46492	5.40386	5.99895	6.27221	12.5708	5.20445	5.55991	17.2234
IkkeK38A/K38ATbk1FL/D135NCX3CR1Cre/WTRipk1WT/WT	6.41705	4.22333	5.34101	5.88843	3.266	5.28617	3.84194	5.30625
IkkeK38A/K38ATbk1FL/D135NCX3CR1WT/WTRipk1D138N/D138N	13.1319	20.3344	10.3313	23.5762	19.1374	15.4412	20.7477	15.1388	18.8591	15.6376	15.0801	16.3515	17.7703
IkkeK38A/K38ATbk1FL/D135NCX3CR1WT/WTRipk1WT/D138N	19.6902	18.6714	14.0497	16.003	13.9493	13.3679	12.5818
IkkeK38A/K38ATbk1FL/D135NCX3CR1WT/WTRipk1WT/WT	14.9811	16.985	9.59823	16.2124	17.9916	18.0961
Ripk1 D138N/D138N	19.0294	21.8362	18.9939	17.8893	21.117	18.3958	16.4801
Ripk1 wt/D138N	21.2028	19.1085	20.9479	22.8206	17.5499	18.568	14.7035	19.2089
Ripk1 wt/wt	19.2275	17.3669	16.6791	16.8996	14.1642	20.303	17.7876	18.196
Tbk1FL/D135NCX3CR1Cre/WTRipk1D138N/D138N	13.8383	17.6555	19.0842	19.0433	13.739	23.0087	20.05	18.7639
Tbk1FL/D135NCX3CR1WT/WTRipk1D138N/D138N	18.2672	17.9727	20.1917	20.732	20.6389	17.8931	19.9362	21.9694
Tbk1FL/D135NCX3CR1Cre/WTRipk1WT/D138N	17.7216	19.2174	19.5181	18.5581	18.0845	17.4683	19.8103	22.2164	18.0236
Tbk1FL/D135NCX3CR1Cre/WTRipk1WT/WT	15.5797	19.9647	14.5936	18.114	13.2963	16.0199	16.5915	20.0016	17.1647	15.481	19.9576	19.7305	15.8074	23.3197
Tbk1FL/D135NCX3CR1WT/WTRipk1WT/D138N	20.1649	23.923	18.9879	18.7201
Tbk1FL/D135NCX3CR1WT/WTRipk1WT/WT	15.5444	21.3088	19.4738	18.4424
CD3+ CD8+ percentage
IkkeK38A/K38ATbk1FL/D135NCX3CR1Cre/WTRipk1D138N/D138N	8.41883	9.71768	7.52181	6.48298	6.04908	8.51916	0.853554
IkkeK38A/K38ATbk1FL/D135NCX3CR1Cre/WTRipk1WT/D138N	0.979401	0.776446	1.24032	1.41804	5.7754	1.38042	1.10947	5.07556
IkkeK38A/K38ATbk1FL/D135NCX3CR1Cre/WTRipk1WT/WT	1.21527	0.794548	0.539992	0.754132	0.187653	1.05432	0.91903	0.925838
IkkeK38A/K38ATbk1FL/D135NCX3CR1WT/WTRipk1D138N/D138N	2.54728	7.18509	4.43316	6.85017	5.63222	7.81391	7.83711	9.26981	9.79913	8.21147	8.37891	7.25246	6.39488
IkkeK38A/K38ATbk1FL/D135NCX3CR1WT/WTRipk1WT/D138N	7.11548	7.53209	7.07924	6.59313	5.5564	3.29009	3.96269
IkkeK38A/K38ATbk1FL/D135NCX3CR1WT/WTRipk1WT/WT	8.19804	5.73813	1.00442	7.20517	11.5918	11.9527
Ripk1D138N/D138N	9.35228	5.00102	5.82237	5.3085	6.44835	8.81837	9.07655
Ripk1WT/D138N	7.62617	9.29141	9.00719	11.2727	9.98581	10.6783	9.04391	9.43425
Ripk1WT/WT	4.14635	4.68778	8.1376	5.494	3.99554	9.32545	8.54974	8.04403
Tbk1FL/D135NCX3CR1Cre/WTRipk1D138N/D138N	3.65412	6.03597	7.37699	7.39077	2.64351	8.17889	10.8682	11.1489
Tbk1FL/D135NCX3CR1WT/WTRipk1D138N/D138N	5.65532	7.18971	8.17759	8.04023	7.75152	9.19055	10.2186	12.6515
Tbk1FL/D135NCX3CR1Cre/WTRipk1WT/D138N	6.6626	5.9787	7.57495	7.57903	6.6745	6.83421	10.1173	7.51494	6.15875
Tbk1FL/D135NCX3CR1Cre/WTRipk1WT/WT	6.05397	7.73744	6.51362	5.73491	6.86935	7.45816	7.66354	8.49744	7.80379	7.32966	8.85709	8.18652	6.28205	8.35656
Tbk1FL/D135NCX3CR1WT/WTRipk1WT/D138N	7.85627	8.88093	10.6558	6.25266
Tbk1FL/D135NCX3CR1WT/WTRipk1WT/WT	7.80533	8.7948	9.26369	10.5338
CD3+ CD4+ count
IkkeK38A/K38ATbk1FL/D135NCX3CR1Cre/WTRipk1D138N/D138N	2.03877	1.07492	1.68255	1.7262	1.91872	3.85514	1.38133
IkkeK38A/K38ATbk1FL/D135NCX3CR1Cre/WTRipk1WT/D138N	1.19577	0.826575	0.880152	1.70603	2.27732	1.07451	0.870499	3.53046
IkkeK38A/K38ATbk1FL/D135NCX3CR1Cre/WTRipk1WT/WT	1.05921	1.02077		0.182626	0.777055	0.522257	1.1354	1.74853
IkkeK38A/K38ATbk1FL/D135NCX3CR1WT/WTRipk1D138N/D138N	0.361365	0.86087	1.53987	2.22276	0.689517	1.62782	2.28177	3.99373	4.45295	4.25749	5.59854	3.4311	5.23283
IkkeK38A/K38ATbk1FL/D135NCX3CR1WT/WTRipk1WT/D138N	3.0578	3.27898	1.386	0.769556	3.34513	2.75157	2.785
IkkeK38A/K38ATbk1FL/D135NCX3CR1WT/WTRipk1WT/WT	1.055	1.41969	0.466954	0.495073	3.04905	3.06624
Ripk1D138N/D138N	5.57147	2.76916	3.2954	1.47899	2.24932	2.65651	4.47102
Ripk1WT/D138N	1.9171	3.11072	3.73631	3.64205	3.47448	4.71524	4.98039	7.36016
Ripk1WT/WT	1.30705	2.36224	0.970762	1.18034	2.09084	4.36724	2.00261	2.1218
Tbk1FL/D135NCX3CR1Cre/WTRipk1WT/D138N	1.63558	5.8221	3.50501	2.284	1.1293	2.3931	2.72031	4.82886	4.51327
Tbk1FL/D135NCX3CR1Cre/WTRipk1WT/WT	2.75385	4.00551	2.8206	2.68408	2.2711	2.44964	2.07939	1.99968	2.28065	1.80425	1.72029	2.4045	1.02694	4.53473
Tbk1FL/D135NCX3CR1WT/WTRipk1WT/D138N	3.29333	4.25471	1.77744	2.51208
Tbk1FL/D135NCX3CR1WT/WTRipk1WT/WT	2.02893	2.54737	1.83753	1.91917
Tbk1FL/D135NCX3CR1Cre/WTRipk1D138N/D138N	1.39929	2.91652	3.25353	2.49459	0.855707	1.85173	2.0352	5.46924
Tbk1FL/D135NCX3CR1WT/WTRipk1D138N/D138N	1.97413	1.07429	2.92485	3.20065	4.30478	2.89981	3.49402	2.89218
CD3+ CD8+ count
IkkeK38A/K38ATbk1FL/D135NCX3CR1Cre/WTRipk1D138N/D138N	1.51108	0.485017	0.617746	0.669111	0.723041	0.018516	0.021951	0.268221	0.175884	0.201499	0.111281	0.242583
IkkeK38A/K38ATbk1FL/D135NCX3CR1Cre/WTRipk1WT/D138N	0.214302	0.173707	0.118765	0.181977	0.385703	1.04627	0.285001
IkkeK38A/K38ATbk1FL/D135NCX3CR1Cre/WTRipk1WT/WT	0.082718	0.192041	0.044647	0.104163	0.200594	0.271599	0.305084	0.023389	1.04039
IkkeK38A/K38ATbk1FL/D135NCX3CR1WT/WTRipk1D138N/D138N	0.304185	0.070096	2.44545	2.31373	2.23565	0.645835	0.861901	0.660757	3.1107	0.109412	1.52181	0.202928	0.823748	2.58928	1.8831
IkkeK38A/K38ATbk1FL/D135NCX3CR1WT/WTRipk1WT/D138N	1.33247	0.698364	0.317052	0.773502	0.901873	0.677211	0.877147
IkkeK38A/K38ATbk1FL/D135NCX3CR1WT/WTRipk1WT/WT	0.577322	0.220023	0.048865	0.479623	1.96447	2.02528
Ripk1D138N/D138N	0.438877	0.686858	1.27344	2.73818	0.634204	1.01017	2.46245
Ripk1WT/D138N	0.064779	1.79906	1.97696	1.51257	1.60654	3.06336	2.71169	3.61487
Ripk1WT/WT	0.473628	0.383724	2.00593	0.96257	0.281862	0.637631	0.589798
Tbk1FL/D135NCX3CR1Cre/WTRipk1WT/D138N	1.36029	0.614914	1.81131	0.932774	0.416794	0.936265	1.38929	1.63341	1.54221
Tbk1FL/D135NCX3CR1Cre/WTRipk1WT/WT	0.849539	1.03688	1.55235	1.25893	0.849784	1.0701	1.17333	1.14044	0.960462	0.85424	0.763456	0.99767	0.408119	1.62501
Tbk1FL/D135NCX3CR1WT/WTRipk1WT/D138N	1.28309	1.57948	0.997486	0.867988
Tbk1FL/D135NCX3CR1WT/WTRipk1WT/WT	1.05138	1.01879	0.874114	1.09618
Tbk1FL/D135NCX3CR1Cre/WTRipk1D138N/D138N	0.997084	0.381042	1.25765	0.968158	0.658232	1.10319	3.24965	0.164645
Tbk1FL/D135NCX3CR1WT/WTRipk1D138N/D138N	0.591453	0.429752	1.18456	1.24127	1.61679	1.48944	1.79092	1.66552
Figure 3g
IkkeK38A/K38ATbk1FL/D135NCX3CR1Cre/WTRipk1D138N/D138N	10.752	5.28741	5.24739	8.76528	7.01162	8.74036	3.69975
IkkeK38A/K38ATbk1FL/D135NCX3CR1Cre/WTRipk1WT/D138N	80.756	66.6667	126.99	82.6763	11.5731	103.07	34.1549	3.49752
IkkeK38A/K38ATbk1FL/D135NCX3CR1Cre/WTRipk1WT/WT	95.7227	69.168	79.3651	114.078	48.0243	89.566	78.8162	94.4126
IkkeK38A/K38ATbk1FL/D135NCX3CR1WT/WTRipk1D138N/D138N	3.81208	7.26819	16.0298	6.72997	7.91219	5.76976	15.1859	6.90821	4.91457	4.82226	3.03271	1.33144	4.89501
IkkeK38A/K38ATbk1FL/D135NCX3CR1WT/WTRipk1WT/D138N	4.91681	4.24139	5.91345	4.68838	14.3041	22.7241	19.2823
IkkeK38A/K38ATbk1FL/D135NCX3CR1WT/WTRipk1WT/WT	9.89118	7.4057	6.2536	7.72884	6.72541	7.04754
Ripk1D138N/D138N	2.8713	3.30486	2.65034	2.66517	1.85906	3.1637	3.2283
Ripk1WT/D138N	2.74596	2.48527	2.79092	1.54809	2.79599	3.35971	3.91486	3.44939
Ripk1WT/WT	3.67418	2.35974	3.37478	3.33643	2.16642	3.96813	2.58805	3.52185
Tbk1FL/D135NCX3CR1Cre/WTRipk1D138N/D138N	6.45161	6.16964	5.31262	7.85189	11.6654	8.98114	7.91655	7.73246
Tbk1FL/D135NCX3CR1WT/WTRipk1D138N/D138N	3.28746	4.98715	5.08948	4.33234	5.37808	7.25059	7.57278	7.01791
Tbk1FL/D135NCX3CR1Cre/WTRipk1WT/D138N	3.97954	5.81959	7.12131	2.78606	6.42317	5.61564	9.45617	6.78146	5.41808
Tbk1FL/D135NCX3CR1Cre/WTRipk1WT/WT	5.06839	11.8137	7.91802	6.25764	3.70611	4.05221	2.87526	4.21589	4.74554	5.01681	3.019	3.5312	7.16706	3.48083
Tbk1FL/D135NCX3CR1WT/WTRipk1WT/D138N	4.86392	5.92904	3.293	5.55053
Tbk1FL/D135NCX3CR1WT/WTRipk1WT/WT	3.14634	4.82456	6.19545	4.1955

## Sheet: Figure 4
Figure 4b
Ikke-/- Tbk1FL/FL	1	29	34	30	63	31	19
Ikke-/-Tbk1-/-Ripk1D138N/D138N	82	88.5	24	138.5	122.5
Ikke-/-Tbk1-/-Ripk1WT/D138N	158	203	289	231	608.5	399	239	136.5
Ikke-/WTTbk1-/-Ripk1D138N/D138N	159	47.5	116	119	99.5
Ikke-/WTTbk1-/-Ripk1WT/D138N	209	56	42	66	94.5	30.5	105
IkkeK38A/K38ATbk1D135N/D135NRipk1D138N/D138N		18	44	45	120	89	42	13	76	34	46	145	59	72.5	32.5	22.5	23	19	87	34	132	24	38	43	169	36	37	131	43.5	87.5	32.5	87	34	132	24	38	43	169	36	37	131	43.5	87.5	32.5	54
IkkeK38A/K38ATbk1D135N/D135NRipk1WT/D138N	177	187	331	230	358	196.5	158	117	735
IkkeK38A/K38ATbk1FL/FL	30	132	49	19	22
IkkeK38A/WTTbk1D135N/D135NRipk1D138N/D138N	20	35	11	96	25	43	131.5	49.5	43
IkkeK38A/WTTbk1D135N/D135NRipk1WT/D138N	132	109
Ripk1D138N/D138N	27	23	24	37	71	33	14	34
Ripk1D138N/wt	35	10	6	28	14.5	13	21.5	25.5
Ripk1WT/WT	58	34	27	77	23	33	21	19	22	5
Tbk1D135N/D135NRipk1D138N/D138N	45	25	30	37	34	25	32	62	31	39	26	120	26	43	26	23	32	101	36	50	33	36	38
Tbk1D135N/D135NRipk1WT/D138N	21	73	74	36	27	38	169	77	50	74	36	35	22	60	107	45	53	33	81	91	75	22	46
Tbk1-/- Ripk1D138N/D138N	16	39	21	19	29	53	34	37
Tbk1-/- Ripk1WT/D138N	37	112	23	79	66
Figure 4c
ALP
IkkeK38A/K38ATbk1D135N/D135NRipk1D138N/D138N	149	158	179	127	120	71	117	91	107	173	84	141	193	105	184	87
IkkeK38A/K38ATbk1D135N/D135NRipk1WT/D138N	216	338	294	172	243	263	211
Ripk1D138N/D138N	114	89	132	194	112
Ripk1WT/WT	175	171	77	86	90
Tbk1D135N/D135NRipk1D138N/D138N	103	107	149	129	113	83
Tbk1D135N/D135NRipk1WT/D138N	118	118	205	189	104	134
AST
IkkeK38A/K38ATbk1D135N/D135NRipk1D138N/D138N	150	203	251	163	125	78	107	102	74	73	62	336	96	140	161	72
IkkeK38A/K38ATbk1D135N/D135NRipk1WT/D138N	283	254	634	1123	471	513	383
Ripk1D138N/D138N	66	49	308	87	124
Ripk1WT/WT	66	146	62	113	148
Tbk1D135N/D135NRipk1D138N/D138N	86	54	77	77	69	74
Tbk1D135N/D135NRipk1WT/D138N	77	106	100	65	141	222

## Sheet: Figure 5
Figure 5b
IkkeK38A/K38ATbk1FL/D135NCX3CR1Cre/WTRipk1D138N/D138N	20	18	31	21	25	6	80	115	120	53.5	28	33
IkkeK38A/K38ATbk1FL/D135NCX3CR1Cre/WTRipk1WT/D138N	59	53	39	65	56	67	78
IkkeK38A/K38ATbk1FL/D135NCX3CR1Cre/WTRipk1WT/WT	16	24	20	33	36	18
IkkeK38A/K38ATbk1FL/D135NCX3CR1WT/WTRipk1D138N/D138N	16	61	7	22	11	9	35	25	18	30	43.5
IkkeK38A/K38ATbk1FL/D135NCX3CR1WT/WTRipk1WT/D138N	43	29	43	39
IkkeK38A/K38ATbk1FL/D135NCX3CR1WT/WTRipk1WT/WT	73	24	32	24	44
Ripk1D138N/D138N	27	23	24	37	71	33	14	34
Ripk1WT/D138N	35	10	6	28	14.5	13	21.5	25.5
Ripk1WT/WT	58	34	27	77	23	33	21	19	22	5
Tbk1FL/D135NCX3CR1Cre/WTRipk1D138N/D138N	75	22	29	13	31	44
Tbk1FL/D135NCX3CR1Cre/WTRipk1WT/D138N	53	37	27	43	44	39	48
Tbk1FL/D135NCX3CR1Cre/WTRipk1WT/WT	77	27	60	87	57	99	32	85	5	42	25	38	101	55	39	37
Tbk1FL/D135NCX3CR1WT/WTRipk1D138N/D138N	42	72	91	49	27	29
Tbk1FL/D135NCX3CR1WT/WTRipk1WT/D138N	53	41	13
Tbk1FL/D135NCX3CR1WT/WTRipk1WT/WT	50	30	45	16	17	66
Figure 5c
Spleen/body weight ratio
IkkeK38A/K38ATbk1FL/D135NAfpWT/WT	0.004468	0.004096	0.004294	0.003613	0.004385	0.003784	0.004	0.004022
IkkeK38A/K38ATbk1FL/D135NAfpCre/WT	0.003892	0.004881	0.004756	0.003459	0.005	0.003725
WT	0.00495	0.004598	0.004413	0.004581	0.00425
ALT
Tbk1FL/D135NAfpCre/WT	41.5	35.5	43.5	27.5	25	33	29.5	26.5	26.5	30
Tbk1FL/D135NAfpWT/WT	34	48.5	28	44	32.5	24.5	28	46.5	81	34	31	22
WT	20.5	20	35.5	35.5	23.5								108
ALP
IkkeK38A/K38ATbk1FL/D135NAfpCre/WT	153	151	120.5	193	155.5	82	127	94.5	98	128.5
IkkeK38A/K38ATbk1FL/D135NAfpWT/WT	145.5	128.5	183.5	179	146.5	146.5	135	146.5	89.5	110.5		88
WT	168	148.5	134	134	144
AST
IkkeK38A/K38ATbk1FL/D135NAfpCre/WT	90.5	119.5	73.5	56.5	73	65.5	67	74	58	67
IkkeK38A/K38ATbk1FL/D135NAfpWT/WT	68.5	75.5	78	96.5	71.5	56.5	69.5	88.5	122	67	65	55
WT	65	131	83.5	89	88.5

## Sheet: Figure 6
Figure 6b
Ileum
Ikke-/- Tbk1FL/FL	0	0	0	1	0
Ikke-/-Tbk1-/-Ripk1D138N/D138N	4	18	16	2
Ikke-/-Tbk1-/-Ripk1WT/D138N	28	34	24	34	11	28	32
IkkeK38A/K38ATbk1D135N/D135NRipk1D138N/D138N	12	10	0	18	2	13	18
IkkeK38A/K38ATbk1D135N/D135NRipk1WT/D138N	16	12	22	17	22	22	28	26	32
IkkeK38A/K38ATbk1FL/FL	0	5	1	4	2
Ripk1D138N/D138N	0	0	0
Ripk1D138N/wt	0	3
Ripk1WT/WT	0	0	2	0	3
Tbk1D135N/D135NRipk1D138N/D138N	13	2	8	2	1	10	14	6	18	4	2
Tbk1D135N/D135NRipk1WT/D138N	17	17	17	15	12	13	11	0	0	10	12	6	12	4	6	16	14
Tbk1-/- Ripk1D138N/D138N	4	4	3	0	0	1	8
Tbk1-/- Ripk1WT/D138N	8	8	5	1	1
Colon
Ikke-/- Tbk1FL/FL	0.5	0	0	1	0
Ikke-/-Tbk1-/-Ripk1D138N/D138N	1	0	0	0
Ikke-/-Tbk1-/-Ripk1WT/D138N	7	5	8	3.5	7	7	7.5
IkkeK38A/K38ATbk1D135N/D135NRipk1D138N/D138N	1	1	3	1.5	2.5	2	1.5	0
IkkeK38A/K38ATbk1D135N/D135NRipk1WT/D138N	0	0	4	6.5	1	6	6.5	5	7.5
IkkeK38A/K38ATbk1FL/FL	0	0	2.5	0.5	1.5
Ripk1D138N/D138N	0.5	1.5	2
Ripk1D138N/wt	0	0
Ripk1WT/WT	0	1	1.5	1	0	0	0
Tbk1D135N/D135NRipk1D138N/D138N	0	4	4.5	1	3	9	1.5	0.5	1.5	6	3	1	1
Tbk1D135N/D135NRipk1WT/D138N	6	5	1	2	4	0	2	1	0.5	2	0	5	2.5	1.5	2	3	3.5	1.5	0	1	3
Tbk1-/- Ripk1D138N/D138N	0.5	0.5	0.5	1	0.5	1	1
Tbk1-/- Ripk1WT/D138N	0	0	0	0	0.5
Figure 6c
Ileum
Ikke-/-Tbk1-/-Ripk1D138N/D138N	18	29	20
Ikke-/-Tbk1-/-Ripk1WT/D138N	39	69	17	48
IkkeK38A/K38ATbk1D135N/D135NRipk1D138N/D138N	22	30	22
IkkeK38A/K38ATbk1D135N/D135NRipk1WT/D138N	18	10	34	26
Ripk1D138N/D138N	5	17
Ripk1D138N/wt	4	3
Ripk1WT/WT	10	13
Tbk1D135N/D135NRipk1D138N/D138N	4	5	3
Tbk1D135N/D135NRipk1WT/D138N	4	8	2
Tbk1-/- Ripk1D138N/D138N	6	4	7
Tbk1-/- Ripk1WT/D138N	9	5	2
Colon
Ikke-/-Tbk1-/-Ripk1D138N/D138N	5	8	0	3
Ikke-/-Tbk1-/-Ripk1WT/D138N	6	6	15
IkkeK38A/K38ATbk1D135N/D135NRipk1D138N/D138N	0	4	3	2
IkkeK38A/K38ATbk1D135N/D135NRipk1WT/D138N	6	8	11	5
Ripk1D138N/D138N	3	2
Ripk1D138N/wt	4	0
Ripk1WT/WT	1	2
Tbk1D135N/D135NRipk1D138N/D138N	4	3	1
Tbk1D135N/D135NRipk1WT/D138N	1	3	0
Tbk1-/- Ripk1D138N/D138N	0	0	1
Tbk1-/- Ripk1WT/D138N	0	0	0

## Sheet: Figure 7
Figure 7b
Ileum
IkkeK38A/K38ATbk1FL/D135NCX3CR1Cre/WTRipk1D138N/D138N	0	1	20	0	2	2	0	11	2	0	2	1
IkkeK38A/K38ATbk1FL/D135NCX3CR1Cre/WTRipk1WT/D138N	8	26	24	18	18	20	1	32	21	32	31
IkkeK38A/K38ATbk1FL/D135NCX3CR1Cre/WTRipk1WT/WT	28	35	18	18	24	16	20	21
IkkeK38A/K38ATbk1FL/D135NCX3CR1WT/WTRipk1D138N/D138N	4	0	12	2	2
IkkeK38A/K38ATbk1FL/D135NCX3CR1WT/WTRipk1WT/D138N	1	6	4	2	6
IkkeK38A/K38ATbk1FL/D135NCX3CR1WT/WTRipk1WT/WT	0	2	3	4	0
Ripk1D138N/D138N	0	0	0
Ripk1D138N/wt	0	3
Ripk1WT/WT	0	0	2	0	3
Tbk1FL/D135NCX3CR1Cre/WTRipk1D138N/D138N	6	0	2	2	9	4
Tbk1FL/D135NCX3CR1Cre/WTRipk1WT/D138N	8	0	3	2	2
Tbk1FL/D135NCX3CR1Cre/WTRipk1WT/WT	0	0
Tbk1FL/D135NCX3CR1WT/WTRipk1D138N/D138N	0	2	3
Tbk1FL/D135NCX3CR1WT/WTRipk1WT/D138N	2	2	2	2	2	2	2	2	2	2	2	2	2	2	2	2	2	2	2	2	2	2	2	2	2	2
Tbk1FL/D135NCX3CR1WT/WTRipk1WT/WT	6	2	3	0	6
Colon
IkkeK38A/K38ATbk1FL/D135NCX3CR1Cre/WTRipk1D138N/D138N	4	2	9	1	0	0	1	1	1	0
IkkeK38A/K38ATbk1FL/D135NCX3CR1Cre/WTRipk1WT/D138N	2	5	5	1	4	9.5	9	5	1.5	6.5	5.5
IkkeK38A/K38ATbk1FL/D135NCX3CR1Cre/WTRipk1WT/WT	7.5	7.5	8	9.5	11	6	5	8	7	4
IkkeK38A/K38ATbk1FL/D135NCX3CR1WT/WTRipk1D138N/D138N	7	3	8.5	0	0
IkkeK38A/K38ATbk1FL/D135NCX3CR1WT/WTRipk1WT/D138N	5	2	0	0	1	0.5
IkkeK38A/K38ATbk1FL/D135NCX3CR1WT/WTRipk1WT/WT	0.5	0.5	0.5	0	0
Ripk1D138N/D138N	0.5	1.5	2
Ripk1D138N/wt	0	0
Ripk1WT/WT	0	1	1.5	1	0	0	0
Tbk1FL/D135NCX3CR1Cre/WTRipk1D138N/D138N	1.5	0	1	1	0.5	0.5
Tbk1FL/D135NCX3CR1Cre/WTRipk1WT/D138N	3	1	0.5	0.5	2
Tbk1FL/D135NCX3CR1Cre/WTRipk1WT/WT	0	0	0
Tbk1FL/D135NCX3CR1WT/WTRipk1D138N/D138N	0	0	0
Tbk1FL/D135NCX3CR1WT/WTRipk1WT/D138N	0	0	0	0	0	0	0	0	0	0	0	0	0	0	0	0	0	0	0	0	0	0	0	0	0	0	0	0	0	0	0	0	0	0
Tbk1FL/D135NCX3CR1WT/WTRipk1WT/WT	1.5	2	0	0	1
Figure 7c
Ileum
IkkeK38A/K38ATbk1FL/D135NCX3CR1Cre/WTRipk1D138N/D138N	19	5	23	15	13
IkkeK38A/K38ATbk1FL/D135NCX3CR1Cre/WTRipk1WT/D138N	17	15	9	13	8
IkkeK38A/K38ATbk1FL/D135NCX3CR1Cre/WTRipk1WT/WT	24	9	16	7
IkkeK38A/K38ATbk1FL/D135NCX3CR1WT/WTRipk1D138N/D138N	15	39
IkkeK38A/K38ATbk1FL/D135NCX3CR1WT/WTRipk1WT/D138N	25	12
IkkeK38A/K38ATbk1FL/D135NCX3CR1WT/WTRipk1WT/WT	8	22
Tbk1FL/D135NCX3CR1Cre/WTRipk1WT/WT	14	15
Tbk1FL/D135NCX3CR1WT/WTRipk1WT/WT	9	26
Colon
IkkeK38A/K38ATbk1FL/D135NCX3CR1Cre/WTRipk1D138N/D138N	3	3	1	2	0
IkkeK38A/K38ATbk1FL/D135NCX3CR1Cre/WTRipk1WT/D138N	2	1	0	5	4
IkkeK38A/K38ATbk1FL/D135NCX3CR1Cre/WTRipk1WT/WT	10	4	7	4	8
IkkeK38A/K38ATbk1FL/D135NCX3CR1WT/WTRipk1D138N/D138N	5	2
IkkeK38A/K38ATbk1FL/D135NCX3CR1WT/WTRipk1WT/D138N	1	1
IkkeK38A/K38ATbk1FL/D135NCX3CR1WT/WTRipk1WT/WT	4	3
Tbk1FL/D135NCX3CR1Cre/WTRipk1WT/WT	4	3
Tbk1FL/D135NCX3CR1WT/WTRipk1WT/WT	0	3

## Sheet: Figure 8
Figure 8b
IkkeK38A/K38ATbk1FL/D135NVillinCre/WTRipk1D138N/D138N	98.7134	93.9181	90.6433	74.2105	87.7778	87.7193	97.4269	117.222	97.2222	114.444	100.778
IkkeK38A/K38ATbk1FL/D135NVillinCre/WTRipk1WT/D138N	88.3041	98.0117	102.222	97.3889	98.1667	101	102.778	89.8889	89.1111	116
IkkeK38A/K38ATbk1FL/D135NVillinCre/WTRipk1WT/WT	73.6257	76.2573	76.3158	72.5146	56.3889	76.2222	75.4386
IkkeK38A/K38ATbk1FL/D135NVillinWT/WTRipk1D138N/D138N	81.462	106.491	104.111	94.5	108.889
IkkeK38A/K38ATbk1FL/D135NVillinWT/WTRipk1WT/D138N	112.865	93.9181	94.7368	94.3275	102.778
IkkeK38A/K38ATbk1FL/D135NVillinWT/WTRipk1WT/WT	84.386	96.4327	94.7368	102.339	102.924	108.889
IkkeK38A/K38ATbk1FL/FLVillinCre/WT	57.8947	38.6667	81.1111	63.6667	55.5556	91.1111	69.7661	72.0468
IkkeK38A/WTTbk1FL/D135NVillinCre/WT	97.2222	88.9444	91.7222	109.444	110.056
IkkeK38A/WTTbk1FL/D135NVillinWT/WT	105.263	108.772	102.778	83.2222	115.556	113.333
WT	101.644	95.6522	100	100
Figure 8c
Ileum
IkkeK38A/K38ATbk1FL/D135NVillinCre/WTRipk1D138N/D138N	17	16	6	20	8	9	8	5
IkkeK38A/K38ATbk1FL/D135NVillinCre/WTRipk1WT/D138N	37	31	9	43	28	38	45	32	32	10	14
IkkeK38A/K38ATbk1FL/D135NVillinCre/WTRipk1WT/WT	83	98	90	98	83	90	90	83
IkkeK38A/K38ATbk1FL/D135NVillinWT/WTRipk1D138N/D138N	9	10	9	9
IkkeK38A/K38ATbk1FL/D135NVillinWT/WTRipk1WT/D138N	7	8	14	42
IkkeK38A/K38ATbk1FL/D135NVillinWT/WTRipk1WT/WT	0	0	20	0
IkkeK38A/WTTbk1FL/D135NVillinCre/WT	14	21	22
IkkeK38A/WTTbk1FL/D135NVillinWT/WT	13	15	18
Colon
IkkeK38A/K38ATbk1FL/D135NVillinCre/WTRipk1D138N/D138N	3	0	1	2	2	4	3	3	1
IkkeK38A/K38ATbk1FL/D135NVillinCre/WTRipk1WT/D138N	2	0	2	0	0	0	3	2	6	0	1
IkkeK38A/K38ATbk1FL/D135NVillinCre/WTRipk1WT/WT	27	51	55	63	14	15	31	83
IkkeK38A/K38ATbk1FL/D135NVillinWT/WTRipk1D138N/D138N	3	0	1	0
IkkeK38A/K38ATbk1FL/D135NVillinWT/WTRipk1WT/D138N	1	3	0	1
IkkeK38A/K38ATbk1FL/D135NVillinWT/WTRipk1WT/WT	1	0	10	7
IkkeK38A/WTTbk1FL/D135NVillinCre/WT	5	3	4
IkkeK38A/WTTbk1FL/D135NVillinWT/WT	2	1	2	0
Figure 8d
Ileum
IkkeK38A/K38ATbk1FL/D135NVillinWT/WTRipk1D138N/D138N	3	1	3.5	6
IkkeK38A/K38ATbk1FL/D135NVillinWT/WTRipk1WT/D138N	1	2.5	2	0	2.5	0
IkkeK38A/K38ATbk1FL/D135NVillinWT/WTRipk1WT/WT	8	3	3	6.5
IkkeK38A/K38ATbk1FL/D135NVillinCre/WTRipk1D138N/D138N	2	1	1.5	2.5	7	8	0.5	2	4.5	4.5	4
IkkeK38A/K38ATbk1FL/D135NVillinCre/WTRipk1WT/D138N	7	2.5	6.5	4	3.5	5.5	5.5	7.25	10	10.5	6	2.5	2
IkkeK38A/K38ATbk1FL/D135NVillinCre/WTRipk1WT/WT	14	21	19	17	15.5	17		13	20	16
IkkeK38A/WTTbk1FL/D135NVillinCre/WT	1.5	1	5	4.5
IkkeK38A/WTTbk1FL/D135NVillinWT/WT	0	1	0
Colon
IkkeK38A/K38ATbk1FL/D135NVillinWT/WTRipk1D138N/D138N	1	1.5	0.5	0.5	0
IkkeK38A/K38ATbk1FL/D135NVillinWT/WTRipk1WT/D138N	1.5	0.5	0	0	2	0.5
IkkeK38A/K38ATbk1FL/D135NVillinWT/WTRipk1WT/WT	4	2	0	2.5	4
IkkeK38A/K38ATbk1FL/D135NVillinCre/WTRipk1D138N/D138N	2	2	0.5	2	3	1.5	4.5	1	2.5	7
IkkeK38A/K38ATbk1FL/D135NVillinCre/WTRipk1WT/D138N	0.5	1	2	4.5	0	2	1.5	2	0	13	2.5	1.5
IkkeK38A/K38ATbk1FL/D135NVillinCre/WTRipk1WT/WT	9	9	14	12	12	15.5		6.5	2	9.5
IkkeK38A/WTTbk1FL/D135NVillinCre/WT	3	0.5	2	2
IkkeK38A/WTTbk1FL/D135NVillinWT/WT	1	0	0.5

## Sheet: Figure 9
Figure 9a&9b
Concentration	BX795+DMSO			BX795+Nec1s			BX795+GSK2982772			MRT67307+DMSO			MRT67307+Nec1s			MRT67307+GSK2982772
10	771.604	656.987	705.07	5.75208	7.61114	5.85055	13.0783	12.6583	11.9801	366.657	234.371	170.86	2.55157	1.6336	1.31241	3.03557	1.97331	1.66477
5	450.149	375.873	350.676	2.31977	1.54855	3.38255	2.20698	1.38774	1.51782	6.37101	4.14154	3.02827	2.09744	1.38528	8.65648	2.43567	1.38528	1.3188
2.5	9.38433	8.77598	6.28845	2.21334	1.38528	1.31241	2.21334	1.46574	1.98043	2.05209	1.62901	2.09983	1.69557	1.54621	1.24391	2.55157	1.47055	0.987399
1.25	2.43567	1.71182	1.81911	2.43567	1.5556	1.38295	2.20698	1.30728	1.24826	1.35921	1.38774	1.24826	1.40721	1.54855	1.25697	2.00473	1.46574	1.11339
0.6	1.98465	2.28468	1.59034	1.87854	1.15389	0.925564	3.5387	1.30728	0.987399	1.99133	1.62901	1.75061	1.87511	1.46574	2.95097	2.67629	1.98173	1.31241
Figure 9c
	RIPK1WT/WT			RIPK1D138N/D138N
0.3	0.000251	1.98e-05	0.000251	0.000251	1.98e-05	0.000251
0.62	0.000251	1.98e-05	0.000251	0.000251	1.98e-05	0.000251
1.25	0.000251	1.98e-05	0.000125	0.000251	1.98e-05	0.000125
2.5	0.000251	1.98e-05	0.000251	0.000251	1.98e-05	0.000251
5	0.095636	1.98e-05	0.000251	0.000251	1.98e-05	0.000251
10	273.757	177.717	209.215	0.000251	1.98e-05	0.000251
Figure 9d
Genotype	RIPK1WT/WT			RIPK1D138N/D138N			RIPK1WT/WT			RIPK1D138N/D138N			RIPK1WT/WT			RIPK1D138N/D138N			RIPK1WT/WT			RIPK1D138N/D138N			RIPK1WT/WT			RIPK1D138N/D138N			RIPK1WT/WT			RIPK1D138N/D138N
Time/Concentration	0			0			0.6125			0.6125			1.25			1.25			2.5			2.5			5			5			10			10
0	94.25	82.75	82.9167	92.1667	99.5833	149.167	91.25	81.4167	87.1667	95.1667	98.4167	154.5	93.0833	83.75	78.1667	91.0833	92.5833	126.417	93.75	87.1667	88.6667	96.5833	97.8333	119.167	102.667	91.3333	96.0833	89.75	92.4167	136	95.25	85.1667	92.4167	95.0833	88.6667	143.25
2	94.3333	78.75	85.1667	94.1667	91.5833	127.333	93.4167	77.25	97.3333	95.25	84.1667	140.75	93.25	81.6667	79.4167	92.9167	88.8333	120.5	95.9167	88.1667	90.75	92.75	87.75	104.75	102.5	85.5	95.4167	92.25	80.5	110.583	95.0833	83.3333	99.9167	97.1667	81.0833	126.917
4	93.75	80.3333	83.8333	93.5833	82.9167	88.25	94.0833	76	95.5	98.75	78.1667	113.167	88.3333	79	78.4167	95.9167	81.4167	97.8333	99	86	91.5	97.25	81.0833	73.6667	107.583	85.4167	96.5	94.25	76.3333	71.0833	99.5	84.3333	100.583	101.5	73.9167	81.75
6	96.75	85.75	86.8333	97.5833	86.4167	87.1667	97.0833	77.8333	96.75	99.3333	82.5833	107.083	93.4167	81.6667	82.0833	98.75	82.4167	92.5833	99.0833	88.25	95.25	99.75	85.9167	73.1667	111.917	84.5833	99	102	83.3333	72	111.917	91.6667	113.333	119	85.9167	83.6667
8	100.75	93	94.5	101.667	92.5833	91.9167	99.25	77.9167	104.583	105.417	87.3333	114.167	97.6667	83.25	87.6667	104.083	85.75	96.3333	98.6667	87.0833	97.3333	102.5	91.4167	83.4167	116.667	89.5833	108.583	108.333	89.75	81.4167	141.917	117.833	137.167	144.25	107.75	97.8333
10	108.25	101.25	106.917	107.917	103.167	92.3333	101.75	75.0833	107.5	107.083	85.0833	114.583	96.3333	83	91.8333	109.083	89.5833	100.583	96.5	86.5833	100.25	107.583	94.75	84.4167	126.5	91.5	119.083	118.083	91.25	90.6667	204.5	164.5	207.583	178.5	123.083	106.667
12	118.75	111.417	117.667	112.917	114.5	106.083	98.5833	67.4167	109.417	107.083	78.0833	113.583	93.25	75	96.9167	110.333	84.9167	94.0833	87.5	76.6667	99.5	108.917	94.3333	86.5	135.167	94.9167	136.167	130.333	94.8333	89.3333	274.667	230.167	293.833	208.583	135.417	114.167
14	116.25	118.583	129.583	121.583	116.417	112.833	73.8333	52.9167	113.667	95.5	67.25	111.083	84.25	68.3333	98.5833	101.417	78.5833	93.3333	64.1667	62.6667	93.5	105.417	96.1667	91.5833	137.833	96.5	155	136.5	88.9167	93.5	341.167	279.083	376.75	219	132.417	110.167
16	111.917	130	148.583	128.167	127.25	130.083	68.25	50	114.167	87.8333	67.75	116.167	79.5	66.1667	103.333	93.4167	77.5833	101.333	58.75	57.25	77.5833	97.6667	97.5	96.75	140.417	100.917	169.917	133.083	84.75	94.8333	398.583	338.25	448.417	215.75	127.333	105
18	118.25	149.833	175	128	139.25	142.333	67.0833	57.75	113.25	89.3333	80.8333	126.417	86.1667	77.25	105.917	96.4167	86.0833	115.583	61.5833	65.0833	69.5	98.4167	101.667	110.25	154.833	111.5	181.667	131.083	87.5	106	464.083	397	521	204.917	120.667	108.5
20	142.917	176	201.667	135.75	165.333	165.833	81.75	75.9167	114.417	97.3333	100.667	154.333	113.25	93.0833	119.75	104.917	104.833	136.75	71.8333	71.1667	69.25	104.75	116.75	136	179.083	131.5	196.917	125	103.667	127.5	527.167	458.333	583.667	197.917	122.417	121
22	180.5	215.667	237.167	158.167	195.583	195.333	103.833	97.5833	131.5	116	122.333	196.583	140.333	124.167	142.667	119.667	132.25	171.917	90.8333	86.3333	82.5	118.333	142.333	173.417	202	148.333	220.083	127.667	123.167	160.667	580.917	501.417	638.75	197.917	130	142.917
24	226.25	261.333	283.25	182.417	227.5	230.833	135.667	135.75	169.5	133.917	167.083	266.917	177.583	163.417	178.417	145.333	172.167	221.333	116.917	109.667	108.5	139.083	179.167	220.25	226.667	169.167	237	135.25	153.833	203	616.917	538.333	683.25	206.083	152.583	187.167
Figure 9e	DMSO												Nec1s
	IkkeK38A/K38A MRT67307			WT MRT67307			IkkeK38A/K38A BX795			WT BX795			IkkeK38A/K38A MRT67307			WT MRT67307			IkkeK38A/K38A BX795			WT BX795
10	294.712	477.236	349.267	83.9336	84.4403	85.9674	884.861	830.214	762.894	715.809	672.077	665.441	0.010819	0	0	0.032889	0	0	43.2722	48.5126	43.6673	0.245355	0.010819	1.11624
5	68.8039	62.348	73.0794	2.13908	4.51258	3.09616	883.633	831.414	769.88	345.81	274.67	204.902	0	0	0	0.063026	0	0	0.099985	0.010819	0	0.032889	0	0.010819
2.5	1.21738	0.434784	0.506608	0.032889	0	0	293.089	259.796	207.743	5.56445	10.0875	8.11624	0.010819	0	0	0.010819	0	0	0.063026	0	0	0.063026	0	0.063026
1.25	0.032889	0	0	0.063026	0	0	32.0642	22.787	28.2781	0.191604	0.434784	0.662295	0	0	0.010819	0.032889	0	0.010819	0.032889	0	0	0.010819	0.010819	0.099985
0.6	0	0	0	0.063026	0	0	0.010819	0	0	0.010819	0	0	0.010819	0	0.063026	0.032889	0	0.245355	0.010819	0	0.063026	0.582491	0	0.063026
Figure 9f
Treatment	BX795+DMSO															BX795+Nec1s															BX795+DMSO															BX795+Nec1s
Concentration	10			5			2.5			1.25			0			10			5			2.5			1.25			0			10			5			2.5			1.25			0			10			5
Time/Genotype	IkkeK38A/K38A			IkkeK38A/K38A			IkkeK38A/K38A			IkkeK38A/K38A			IkkeK38A/K38A			IkkeK38A/K38A			IkkeK38A/K38A			IkkeK38A/K38A			IkkeK38A/K38A			IkkeK38A/K38A			WT			WT			WT			WT			WT			WT			WT
0	166.25	175.5	158.75	160.5	219	210	145.5	167.25	183.25	153.25	168.5	198.25	153.75	173.5	177	183.75	171.5	251	178.75	157.5	178.5	152.25	190	244.25	182.25	165	191.5	175.25	143.25	215	73	100	79.5	42.75	102.75	49	70.5	94	102.25	83	115.25	80	72.5	66.5	64.75	56.5	105.5	98.25	78.75
2	181.25	250.75	291.25	153.5	186.25	186.75	133.75	133.75	144.75	139.25	145.75	145.5	124.75	141	132.75	148.75	139.5	181.75	161	140	162	153.75	161.25	197.25	149.5	130.5	148.25	163.75	129.5	158	123	129.25	125.25	72.75	114.5	69.25	104	102.5	100.25	107.5	112.75	89.25	92.5	70	66.25	89.75	145	121.5	110.75
4	612	781.75	747.5	274.25	281.25	278.25	108.25	117	107.75	82.5	90.75	101.75	72.75	82.25	87.25	166	182.25	208	111.5	99	123.5	106.5	112	138.75	104.5	82	90.75	102	84.75	105.25	236.75	237.25	250.75	93.75	141.25	96.25	110.5	109.5	108	107	109.5	89.25	95.25	80.75	70.75	159.75	216.5	196.25	132.25
6	1120.75	1324	1306.5	290.25	294	285	102	106.5	99.5	67.25	64.75	80.75	51	60.25	79.75	267.75	264.25	277.25	122	123.25	131.25	99.25	98.75	120	75.25	74.75	79.25	79.5	72.75	85.75	410.25	434.5	479	161.75	191.75	186.5	120.75	118.25	124.5	111.25	108	101.75	92	91.25	74.75	339.5	379.75	402.75	189.5
8	1498.25	1701.25	1634.75	333.25	366.5	341.75	134.75	152.5	136	67.5	80	91.5	47.75	54	67.75	418.75	390.75	393	179	197.5	195.75	108	114.75	128.75	71.5	86.5	76.5	65.5	64.5	77.75	592.25	626.5	636.5	196.75	236.75	219	130.75	120.75	134.75	120.5	113.5	120.5	91.75	94	80	482.5	525	535	251.5
10	1715.5	1938	1834.25	474.75	557.5	504.5	252.25	268	233	113.5	146.75	161.25	44	50.5	64	546.75	473.75	490.25	222.75	227.5	227.75	116	139.25	138.75	73.5	89.25	77.5	61.75	64.5	76.5	754.5	809.75	779.25	227.75	332.25	260.25	133	129.25	148.5	124.5	117.25	119	88.75	98.75	80.5	521.25	539.25	544.75	243
12	1926.75	2177	2052	730.75	841.5	754.5	415	421.5	357.5	195.75	216.75	224.75	38.75	45.75	64.25	592.75	503.75	534	204.5	219.5	219.75	120.75	142.75	132.75	75.25	97.25	73.5	61.75	62.75	75.5	974.5	1082.5	996.25	329.75	511.25	395.5	162.25	179.25	190	121.25	116	118.5	90	101	79.5	516.25	529.5	540	235
14	2119	2402.5	2257.25	1000.5	1125.5	998	505	528	437	236	247.75	266	40.5	43	63.25	636.5	541	583	198.75	209	210.75	112.25	150.25	132	78.5	95.5	72.75	59	66.25	70.5	1278.25	1439	1299.25	485.25	718.25	584	211	249	259.5	124	115.75	116.25	87	99	76.5	522.25	525.75	538.25	234.5
16	2256.25	2557.5	2400.25	1238.25	1376	1207.5	579.75	586.5	485	262.25	270.75	286.25	40.25	42.5	67	704.75	621.5	661	219	223.75	219	117.75	157.25	137	79.75	103.25	72.75	67	69	73.25	1528.75	1716	1543	651.5	884.75	732.5	282.75	332.25	347.75	127	123.75	124.75	80.75	95.5	68.5	528	521.25	540	228.5
18	2352.75	2652.25	2488	1437.5	1549.75	1380	632.25	645.5	539.5	279.25	276.5	298.5	40	46.25	63.25	805.5	737.25	762	232.5	251.5	236	135.75	173.75	154.5	83.75	122.5	81.75	67	73.5	78.5	1702	1886.75	1707	783	1032	883.75	350.75	414.25	414.5	127.75	124	127.5	80.25	96.75	66.5	525.5	523.75	542	222.75
20	2429	2722	2542.75	1557.75	1696.75	1519.25	704.75	697	576.75	305.5	285	305.75	41.75	43.75	70.5	924	858	882.75	272.25	297.75	279.5	151.75	213.75	184.25	103.5	155.75	95.5	77.5	80.5	84.25	1805	1984.75	1803.25	889	1153.5	1012	408.75	471.5	476	132.5	125.75	128.75	80	87.5	64.25	525.5	532.75	540.5	220.25
Treatment	MRT67307+DMSO															MRT67307+Nec1s															MRT67307+DMSO															MRT67307+Nec1s
Concentration	10			5			2.5			1.25			0			10			5			2.5			1.25			0			10			5			2.5			1.25			0			10			5
Time/Genotype	IkkeK38A/K38A			IkkeK38A/K38A			IkkeK38A/K38A			IkkeK38A/K38A			IkkeK38A/K38A			IkkeK38A/K38A			IkkeK38A/K38A			IkkeK38A/K38A			IkkeK38A/K38A			IkkeK38A/K38A			WT			WT			WT			WT			WT			WT			WT
0	198.25	167	177	180.75	175.25	171.75	171	199.5	206.75	181	151.5	188.25	194.5	164.5	209.75	181.75	150.25	194.25	220.5	181.75	160.75	160.25	210	153.5	160.5	160.75	234.75	171	190.5	171.5	60.75	93	85.75	47.25	65.5	79.25	57	91.75	84	54.5	73.5	102.5	76.75	73.5	93.5	65.5	69.5	97.25	61
2	175.75	150.25	123.25	130.25	165	129.25	177.5	193.25	209.25	163.5	125.5	127	140	140.75	180.5	169.5	141.5	191.25	181.25	151.75	138.25	158.25	186.75	142	143.5	128.75	193	147	140.25	145	90.75	103	93.5	83.25	81.25	102.75	86	106.25	99.5	73.75	77.75	110.75	90	78.25	108.5	92.5	85.75	120	82.5
4	114.5	77.5	80	84.25	96.75	83.5	110.75	118.75	124	96.5	66.25	76.25	92.75	97.5	120.25	102	82.5	117.25	102.25	85.75	82	97.5	119.75	81.5	77.5	73.25	122.75	93	94.75	85.5	88.75	95.25	81.5	68.75	84.75	92.5	73	97.75	95.75	58	68.75	91.5	77.75	72	88.75	89.75	96.75	97.5	69.5
6	96.25	74.5	81.75	74.75	78.5	69	83.5	82	83	76.25	51	57	71.75	84.75	96.5	66	68.75	97.5	77.75	60.5	64.75	86.25	90.75	62.25	60.5	60.5	102	73.75	73.5	63.5	109.25	114.25	109.5	77.25	92.25	100.75	77	101.25	92	51.75	70.5	93.5	79.75	82.75	89.75	112.25	124.75	126	81
8	170.25	151.25	175.75	115.25	106.5	129.25	78.25	71	72.25	59	41.75	47.75	63.5	92	90	59	61.75	101.5	69	48.25	56	86.75	77.5	57.75	52.25	48.25	82.25	58.25	69	55.75	154.25	196.25	187.75	93.75	115.75	111.5	80	96.25	99.75	53.5	74	100.75	82.5	82.25	90.5	120.5	134.25	138	95.25
10	325.25	323	344.75	219	222	252.25	76.5	68.5	77	55.5	48.5	41	56.5	81.75	78	45.75	53	94.5	73	44.25	53	93.5	69.25	52.5	46	43.75	77.25	56.75	62.25	52.75	308.75	358	401.75	131.25	169.75	156	80.5	104.5	105	54.25	74.25	94.25	76.5	82.75	96.25	119.25	132.25	131.75	84.25
12	482.75	437.25	458	287.75	280.75	316.75	71	61.25	82.5	55.5	52	36.25	48.5	79.25	75.25	38.5	47.75	93.75	72.5	41	53	80	64.75	49.5	43	40	68.75	55.75	54.5	53.75	517.5	483.25	596.75	219.75	245.5	219.75	91	109.25	107	52	68	87	78.5	83.5	95.75	105.75	119.5	131.25	79
14	588.75	485.25	531	319.5	307.5	333.5	64	55.5	74.25	50.75	46	31	50.5	78.75	70.75	36	46.75	88	71.25	34.75	49.25	74.75	60.75	44.75	44.5	39.5	64	55.5	58.25	53.25	668.5	594.5	743.25	283.75	333.75	264.25	103.75	116.25	113.25	50.25	62.5	80.25	78	79.25	85	104.5	112.5	125.25	80.75
16	675.25	544.25	596.75	346	332.75	379	60.25	50.5	71	51.25	48.25	21.5	47.5	84.25	66.25	29.5	47.25	87.25	61.25	30	43.25	68.75	58.75	44.25	42.5	40	65.5	61	53.75	54.75	795.25	669.75	884.5	342.5	409.25	311.75	118.5	117.5	111	42	58.75	83	74	75.5	86	102.25	114.25	127	76
18	744.5	618	665.5	366.25	343.25	406	57	49.5	63.25	48	41.75	18	44.5	84.5	64.75	24.75	46	87.25	54.5	24.5	43.25	67.5	61.5	48	44.25	36.25	63.25	64	60.25	55.75	920	784.5	1012.75	378	494.75	361.25	117	127.5	101.5	36.25	53	70	75	75.75	80.5	96.75	121	124.75	65.75
20	839.25	681.75	717.75	388.5	357.75	436.25	57	49.5	53.5	54.5	36	15.75	57.75	98.25	66.75	21	54.25	93.5	50.25	21.75	44.25	74.25	60.75	52.75	46	39.75	58.75	68.5	64.5	59.25	1051	853.75	1125.75	435.75	552.5	390.75	119.75	135.5	105.25	34.25	51.5	64.5	67.5	72	79.5	97	119	121.25	59
[truncated: 11 more columns]

## Sheet: Figure 10
Figure 10a
Spleen/body weight
IkkeK38A/K38ATbk1FL/D135NCX3CR1WT/WTRipk1WT/WT	0.003527	0.004161	0.00653	0.00565	0.005135
IkkeK38A/K38ATbk1FL/D135NCX3CR1WT/WTIL1.18.33R-/-	0.003715	0.0029	0.006554	0.00472
IkkeK38A/K38ATbk1FL/D135NCX3CR1Cre/WTRipk1WT/WT	0.01413	0.013923	0.01984	0.017086	0,004633*	0.013005	0.015364
IkkeK38A/K38ATbk1FL/D135NCX3CR1Cre/WTIL1.18.33R-/-	0.008795	0.004878	0.01127	0.010365	0.010323	0.007976	0.008378
Granulocyte
IkkeK38A/K38ATbk1FL/D135NCX3CR1WT/WTRipk1WT/WT	0.97	0.49	1.02	1.3	0.67
IkkeK38A/K38ATbk1FL/D135NCX3CR1WT/WTIL1.18.33R-/-	0.66	1.09	0.96	0.37
IkkeK38A/K38ATbk1FL/D135NCX3CR1Cre/WTRipk1WT/WT	10.89	7.72	11.67	3.39	3.94	8.16	1.51	2.24	2.88
IkkeK38A/K38ATbk1FL/D135NCX3CR1Cre/WTIL1.18.33R-/-	3.1	3.28	3.95	3.11	5.77	4.89	4.74	2.88
Monocyte
IkkeK38A/K38ATbk1FL/D135NCX3CR1WT/WTRipk1WT/WT	0.26	0.4	0.1	0.21	0.02
IkkeK38A/K38ATbk1FL/D135NCX3CR1WT/WTIL1.18.33R-/-	0.02	0.44	0.09	0.13
IkkeK38A/K38ATbk1FL/D135NCX3CR1Cre/WTRipk1WT/WT	1.42	0.98	1.8	1.37	0.72	1.26	1.07	0.26	0.31
IkkeK38A/K38ATbk1FL/D135NCX3CR1Cre/WTIL1.18.33R-/-	0.04	0.54	0.06	0.7	0.37	0.07	0.95	0.38
CD69/CD62L
IkkeK38A/K38ATbk1FL/D135NCX3CR1WT/WTRipk1WT/WT	9.89118	7.72884	6.2536	7.4057	6.72541	7.04754
IkkeK38A/K38ATbk1FL/D135NCX3CR1WT/WTIL1.18.33R-/-	3.04948	2.06262	4.96603	2.96277
IkkeK38A/K38ATbk1FL/D135NCX3CR1Cre/WTRipk1WT/WT	79.3651	69.168	48.0243	89.566	95.7227	78.8162	94.4126	114.078
IkkeK38A/K38ATbk1FL/D135NCX3CR1Cre/WTIL1.18.33R-/-	12.5091	12.0332	20.0852	17.7172	16.0991	5.24883	11.4238
CD11b+ Ly6G+
IkkeK38A/K38ATbk1FL/D135NCX3CR1WT/WTRipk1WT/WT	0.694444	3.65344	2.54609	2.11155	1.89699	1.77049
IkkeK38A/K38ATbk1FL/D135NCX3CR1WT/WTIL1.18.33R-/-	2.91838	1.5876	0.649482	2.60056
IkkeK38A/K38ATbk1FL/D135NCX3CR1Cre/WTRipk1WT/WT	9.60351	12.0057	9.79148	7.45433	11.0829
IkkeK38A/K38ATbk1FL/D135NCX3CR1Cre/WTIL1.18.33R-/-	4.85279	3.44324	4.92312	10.3636	7.94587	1.6402	5.88921
Figure 10c
Ileum
IkkeK38A/K38ATbk1FL/D135NCX3CR1Cre/WTRipk1WT/WT	14	17.5	9	9	12	8	10	10.5
IkkeK38A/K38ATbk1FL/D135NCX3CR1Cre/WTIL1.18.33R-/-	12	13	12	12	1
IkkeK38A/K38ATbk1FL/D135NCX3CR1WT/WTRipk1WT/WT	0	1	1.5	2	0
IkkeK38A/K38ATbk1FL/D135NCX3CR1WT/WTIL1.18.33R-/-	0	2
Colon
IkkeK38A/K38ATbk1FL/D135NCX3CR1Cre/WTIL1.18.33R-/-	4.5	5	4	4.5	1.5
IkkeK38A/K38ATbk1FL/D135NCX3CR1Cre/WTRipk1WT/WT	7.5	7.5	8	9.5	11	6	5	8	7	4
IkkeK38A/K38ATbk1FL/D135NCX3CR1WT/WTIL1.18.33R-/-	0	0
IkkeK38A/K38ATbk1FL/D135NCX3CR1WT/WTRipk1WT/WT	0.5	0.5	0.5	0	0
Figure 10d
Ileum
IkkeK38A/K38ATbk1FL/D135NCX3CR1Cre/WTIL1.18.33R-/-	13	9	18	8
IkkeK38A/K38ATbk1FL/D135NCX3CR1Cre/WTRipk1WT/WT	24	9	16	7
IkkeK38A/K38ATbk1FL/D135NCX3CR1WT/WTIL1.18.33R-/-	11	22
IkkeK38A/K38ATbk1FL/D135NCX3CR1WT/WTRipk1WT/WT	8	22
Colon
IkkeK38A/K38ATbk1FL/D135NCX3CR1Cre/WTIL1.18.33R-/-	6	2	3	3
IkkeK38A/K38ATbk1FL/D135NCX3CR1Cre/WTRipk1WT/WT	10	4	7	4	8
IkkeK38A/K38ATbk1FL/D135NCX3CR1WT/WTIL1.18.33R-/-	0	5
IkkeK38A/K38ATbk1FL/D135NCX3CR1WT/WTRipk1WT/WT	4	3

[truncated: 4 more sheets: Supp. Fig1, Supp. Fig4, Collage, Sample numbers]
